# Supplementary material for: Multi-step pathway engineering in probiotic Saccharomyces boulardii for abscisic acid production in the gut
Source: Metab Eng Commun. 2025 May 30;20:e00263. doi: 10.1016/j.mec.2025.e00263 (PMC12173631; doi:10.1016/j.mec.2025.e00263)
Supplement: Multimedia component 10 [file mmc10.zip]

Archive with 12 entries (11 files):
- Supplemental_sequence_maps/
- Supplemental_sequence_maps/pcfb2909-aba2-aba4.gb
- Supplemental_sequence_maps/IS16.1-tHMG1.gb
- Supplemental_sequence_maps/pcfb3035-aba3.gb
- Supplemental_sequence_maps/p416-aba1+2.gb
- Supplemental_sequence_maps/ABA1-CPR1-ABA3-ABA2-BMR-ABA4.gb
- Supplemental_sequence_maps/guide IS11-12-10.gb
- Supplemental_sequence_maps/IS2.1 - pTEF1-bccpr1-tCYC1.gb
- Supplemental_sequence_maps/pcfb2904-aba1-bccpr1.gb
- Supplemental_sequence_maps/ABA1-BMR-ABA3-ABA2-CPR1-ABA4.gb
- Supplemental_sequence_maps/pABA - H1H2_LPP1 - bcaba1234.gb
- Supplemental_sequence_maps/P2524-bcab1-bcaba2-bcaba3-bcaba4.gb
