# Supplementary material for: Multi-step pathway engineering in probiotic Saccharomyces boulardii for abscisic acid production in the gut
Source: Metab Eng Commun. 2025 May 30;20:e00263. doi: 10.1016/j.mec.2025.e00263 (PMC12173631; doi:10.1016/j.mec.2025.e00263)
Supplement: Multimedia component 10 [file mmc10.zip › Supplemental_sequence_maps/pcfb2909-aba2-aba4.gb]

LOCUS       XII-5_pCfB2909-ABA2-ABA 8343 bp ds-DNA     circular     21-OCT-2019
DEFINITION  .
FEATURES             Location/Qualifiers
     misc_feature    7068..7074
                     /label="Nt.BvCI"
                     /ApEinfo_revcolor=#85dae9
                     /ApEinfo_fwdcolor=#85dae9
     misc_feature    complement(6066..6071)
                     /label="Nb.BsmI"
                     /ApEinfo_revcolor=#85dae9
                     /ApEinfo_fwdcolor=#85dae9
     protein_bind    complement(1506..1539)
                     /label="FRT"
                     /ApEinfo_revcolor=#31849b
                     /ApEinfo_fwdcolor=#31849b
     misc_feature    complement(1566..1571)
                     /label="Nt.BvCI"
                     /ApEinfo_revcolor=#c7b0e3
                     /ApEinfo_fwdcolor=#c7b0e3
     misc_feature    2041..2047
                     /label="Nt.BvCI"
                     /ApEinfo_revcolor=#85dae9
                     /ApEinfo_fwdcolor=#85dae9
     gene            5282..6058
                     /label="BcABA4"
                     /ApEinfo_revcolor=#84b0dc
                     /ApEinfo_fwdcolor=#84b0dc
     misc_feature    2072..2091
                     /label="Terminator"
                     /ApEinfo_revcolor=#3366ff
                     /ApEinfo_fwdcolor=#3366ff
     misc_feature    complement(584..600)
                     /label="split up"
                     /ApEinfo_revcolor=#9eafd2
                     /ApEinfo_fwdcolor=#9eafd2
     misc_feature    complement(6221..6240)
                     /label="tCYC1-Seq4-R"
                     /ApEinfo_revcolor=#ffef86
                     /ApEinfo_fwdcolor=#ffef86
     misc_feature    6243..6261
                     /label="primer 1"
                     /ApEinfo_revcolor=#d59687
                     /ApEinfo_fwdcolor=#d59687
     primer_bind     complement(7606..7623)
                     /label="M13-fwd"
                     /ApEinfo_revcolor=#85dae9
                     /ApEinfo_fwdcolor=#85dae9
     misc_feature    1580..2033
                     /label="XII-5\UP"
                     /ApEinfo_revcolor=#75c6a9
                     /ApEinfo_fwdcolor=#75c6a9
     misc_feature    2087..2106
                     /label="tADH2-Seq1-F"
                     /ApEinfo_revcolor=#ffef86
                     /ApEinfo_fwdcolor=#ffef86
     rep_origin      complement(join(7860..8343,1..160))
                     /label="pUC ori"
                     /ApEinfo_revcolor=#faac61
                     /ApEinfo_fwdcolor=#faac61
     CDS             complement(1053..1121)
                     /label="AmpR"
                     /ApEinfo_revcolor=#b7e6d7
                     /ApEinfo_fwdcolor=#b7e6d7
     misc_feature    complement(1566..1572)
                     /label="Nt.BvcI"
                     /ApEinfo_revcolor=#d6b295
                     /ApEinfo_fwdcolor=#d6b295
     misc_feature    291..296
                     /label="Nt.BvCI"
                     /ApEinfo_revcolor=#c7b0e3
                     /ApEinfo_fwdcolor=#c7b0e3
     gene            complement(2285..3868)
                     /label="BcABA2"
                     /ApEinfo_revcolor=#b4abac
                     /ApEinfo_fwdcolor=#b4abac
     terminator      6072..6260
                     /label="TCYC1"
                     /ApEinfo_revcolor=#84b0dc
                     /ApEinfo_fwdcolor=#84b0dc
     terminator      2072..2266
                     /label="T ADH1"
                     /ApEinfo_revcolor=#faac61
                     /ApEinfo_fwdcolor=#faac61
     misc_feature    complement(2272..2277)
                     /label="Nb.BsmI"
                     /ApEinfo_revcolor=#c6c9d1
                     /ApEinfo_fwdcolor=#c6c9d1
     promoter        complement(6280..6298)
                     /label="T7 promoter"
                     /ApEinfo_revcolor=#c6c9d1
                     /ApEinfo_fwdcolor=#c6c9d1
     primer_bind     7140..7159
                     /label="Primer: TCGCCCTTATTCGACTCACT Number of mismatches: 0Primer binding region: complement(3556..3575)"
                     /ApEinfo_revcolor=#75c6a9
                     /ApEinfo_fwdcolor=#75c6a9
     misc_feature    complement(3869..4852)
                     /label="pPGK1"
                     /ApEinfo_revcolor=#993300
                     /ApEinfo_fwdcolor=#993300
     misc_binding    2047..2058
                     /label="Oriinal location: 1329..1371"
                     /ApEinfo_revcolor=#c6c9d1
                     /ApEinfo_fwdcolor=#c6c9d1
     misc_feature    complement(2059..2064)
                     /label="Nb.BsmI"
                     /ApEinfo_revcolor=#b1ff67
                     /ApEinfo_fwdcolor=#b1ff67
     misc_feature    complement(1566..1572)
                     /label="Nt.BvCI"
                     /ApEinfo_revcolor=#c6c9d1
                     /ApEinfo_fwdcolor=#c6c9d1
     misc_feature    2059..2064
                     /label="Nb.BsmI"
                     /ApEinfo_revcolor=#85dae9
                     /ApEinfo_fwdcolor=#85dae9
     protein_bind    7103..7136
                     /label="FRT"
                     /ApEinfo_revcolor=#31849b
                     /ApEinfo_fwdcolor=#31849b
     misc_feature    2041..2047
                     /label="Nt.BvcI"
                     /ApEinfo_revcolor=#b4abac
                     /ApEinfo_fwdcolor=#b4abac
     misc_feature    6066..6071
                     /label="Nb.BsmI"
                     /ApEinfo_revcolor=#c6c9d1
                     /ApEinfo_fwdcolor=#c6c9d1
     terminator      6072..6261
                     /label="CYC1 terminator"
                     /ApEinfo_revcolor=#c6c9d1
                     /ApEinfo_fwdcolor=#c6c9d1
     misc_feature    6276..6293
                     /label="primer 2"
                     /ApEinfo_revcolor=#ff9ccd
                     /ApEinfo_fwdcolor=#ff9ccd
     misc_feature    4862..5281
                     /label="pTEF1"
                     /ApEinfo_revcolor=#333399
                     /ApEinfo_fwdcolor=#333399
     misc_feature    complement(6371..6377)
                     /label="Nt.BvCI"
                     /ApEinfo_revcolor=#c6c9d1
                     /ApEinfo_fwdcolor=#c6c9d1
     misc_feature    6365..6379
                     /label="PAM removal primer"
                     /ApEinfo_revcolor=#d6b295
                     /ApEinfo_fwdcolor=#d6b295
     misc_feature    7069..7074
                     /label="Nt.BvCI"
                     /ApEinfo_revcolor=#c7b0e3
                     /ApEinfo_fwdcolor=#c7b0e3
     misc_feature    7068..7074
                     /label="Nt.BvcI"
                     /ApEinfo_revcolor=#f58a5e
                     /ApEinfo_fwdcolor=#f58a5e
     misc_feature    complement(6371..6377)
                     /label="Nt.BvcI"
                     /ApEinfo_revcolor=#f58a5e
                     /ApEinfo_fwdcolor=#f58a5e
     misc_feature    6385..7060
                     /label="XII-5\DOWN"
                     /ApEinfo_revcolor=#d6b295
                     /ApEinfo_fwdcolor=#d6b295
     misc_feature    2072..2236
                     /label="tADH1"
                     /ApEinfo_revcolor=#f58a5e
                     /ApEinfo_fwdcolor=#f58a5e
     primer_bind     6276..6284
                     /label="Primer: GGTACCCAATTCGCCCTAT Number of mismatches: 0 Primer binding region: 3360..3378"
                     /ApEinfo_revcolor=#c7b0e3
                     /ApEinfo_fwdcolor=#c7b0e3
     CDS             complement(263..1121)
                     /label="AmpR"
                     /ApEinfo_revcolor=#9eafd2
                     /ApEinfo_fwdcolor=#9eafd2
     misc_feature    1566..1572
                     /label="Nt.BvcI"
                     /ApEinfo_revcolor=#f8d3a9
                     /ApEinfo_fwdcolor=#f8d3a9
     misc_feature    complement(2041..2047)
                     /label="Nt.BvcI"
                     /ApEinfo_revcolor=#f58a5e
                     /ApEinfo_fwdcolor=#f58a5e
     misc_feature    6371..6377
                     /label="Nt.BvcI"
                     /ApEinfo_revcolor=#75c6a9
                     /ApEinfo_fwdcolor=#75c6a9
     primer_bind     1481..1500
                     /label="BGHA F1"
                     /ApEinfo_revcolor=#85dae9
                     /ApEinfo_fwdcolor=#85dae9
     misc_feature    601..612
                     /label="split down"
                     /ApEinfo_revcolor=#d6b295
                     /ApEinfo_fwdcolor=#d6b295
     terminator      6072..6261
                     /label="T CYC1"
                     /ApEinfo_revcolor=#b4abac
                     /ApEinfo_fwdcolor=#b4abac
     misc_feature    2042..2047
                     /label="Nt.BvCI"
                     /ApEinfo_revcolor=#c7b0e3
                     /ApEinfo_fwdcolor=#c7b0e3
     terminator      2074..2235
                     /label="TADH1"
                     /ApEinfo_revcolor=#d59687
                     /ApEinfo_fwdcolor=#d59687
     misc_feature    complement(6371..6376)
                     /label="Nt.BvCI"
                     /ApEinfo_revcolor=#c7b0e3
                     /ApEinfo_fwdcolor=#c7b0e3
     primer_bind     complement(6308..6325)
                     /label="M13-fwd"
                     /ApEinfo_revcolor=#85dae9
                     /ApEinfo_fwdcolor=#85dae9
     misc_feature    2272..2277
                     /label="Nb.BsmI"
                     /ApEinfo_revcolor=#ffef86
                     /ApEinfo_fwdcolor=#ffef86
     misc_feature    complement(7068..7074)
                     /label="Nt.BvcI"
                     /ApEinfo_revcolor=#75c6a9
                     /ApEinfo_fwdcolor=#75c6a9
     rep_origin      join(7837..8343,1..159)
                     /label="pUC\Ori"
                     /ApEinfo_revcolor=#b1ff67
                     /ApEinfo_fwdcolor=#b1ff67
     CDS             complement(261..1121)
                     /label="AmpR"
                     /ApEinfo_revcolor=#d6b295
                     /ApEinfo_fwdcolor=#d6b295
ORIGIN
        1 gtatctgcgc tctgctgaag ccagttacct tcggaaaaag agttggtagc tcttgatccg
       61 gcaaacaaac caccgctggt agcggtggtt tttttgtttg caagcagcag attacgcgca
      121 gaaaaaaagg atctcaagaa gatcctttga tcttttctac ggggtctgac gctcagtgga
      181 acgacgcgcg cgtaactcac gttaagggat tttggtcatg agcttgcgcc gtcccgtcaa
      241 gtcagcgtaa tgctctgctt ttaccaatgc ttaatcagtg aggcacctat ctcagcgatc
      301 tgtctatttc gttcatccat agttgcctga ctccccgtcg tgtagataac tacgatacgg
      361 gagggcttac catctggccc cagcgctgcg atgataccgc gagaaccacg ctcaccggct
      421 ccggatttat cagcaataaa ccagccagcc ggaagggccg agcgcagaag tggtcctgca
      481 actttatccg cctccatcca gtctattaat tgttgccggg aagctagagt aagtagttcg
      541 ccagttaata gtttgcgcaa cgttgttgcc atcgctacag gcatcgtggt gtcacgctcg
      601 tcgtttggta tggcttcatt cagctccggt tcccaacgat caaggcgagt tacatgatcc
      661 cccatgttgt gcaaaaaagc ggttagctcc ttcggtcctc cgatcgttgt cagaagtaag
      721 ttggccgcag tgttatcact catggttatg gcagcactgc ataattctct tactgtcatg
      781 ccatccgtaa gatgcttttc tgtgactggt gagtactcaa ccaagtcatt ctgagaatag
      841 tgtatgcggc gaccgagttg ctcttgcccg gcgtcaatac gggataatac cgcgccacat
      901 agcagaactt taaaagtgct catcattgga aaacgttctt cggggcgaaa actctcaagg
      961 atcttaccgc tgttgagatc cagttcgatg taacccactc gtgcacccaa ctgatcttca
     1021 gcatctttta ctttcaccag cgtttctggg tgagcaaaaa caggaaggca aaatgccgca
     1081 aaaaagggaa taagggcgac acggaaatgt tgaatactca tattcttcct ttttcaatat
     1141 tattgaagca tttatcaggg ttattgtctc atgagcggat acatatttga atgtatttag
     1201 aaaaataaac aaataggggt cagtgttaca accaattaac caattctgaa cattatcgcg
     1261 agcccattta tacctgaata tggctcataa caccccttgt ttgcctggcg gcagtagcgc
     1321 ggtggtccca cctgacccca tgccgaactc agaagtgaaa cgccgtagcg ccgatggtag
     1381 tgtggggact ccccatgcga gagtagggaa ctgccaggca tcaaataaaa cgaaaggctc
     1441 agtcgaaaga ctgggccttt cgcccgggct aattatgggg tgtcgccctt attcgactct
     1501 atagtgaagt tcctattctc tagaaagtat aggaacttct gaagtgggga tttaaatgcg
     1561 gccgcgctga gggtttaatc aatctggcgg cttgagttct caacatgttt tattttttac
     1621 ttatattgct ggtagggtaa aaaaatataa ctcctaggaa taggttgtct atatgttttt
     1681 gtcttgcttc tataattgta acaaacaagg aaagggaaaa tactgggtgt aaaagccatt
     1741 gagtcaagtt aggtcatccc ttttatacaa aatttttcaa ttttttttcc aagattcttg
     1801 tacgattaat tatttttttt ttgcgtccta cagcgtgatg aaaatttcgc ctgctgcaag
     1861 atgagcggga acgggcgaaa tgtgcacgcg cacaacttac gaaacgcgga tgagtcactg
     1921 acagccaccg cagaggttct gactcctact gagctctatt ggaggtggca gaaccggtac
     1981 cggaggaggc cgctataacc ggtttgaatt tattgtcaca gtgtcacatc agcattaagt
     2041 cctcagcgag ctcgcatgga atgcgtgcga tgagcgacct catgctatac ctgagaaagc
     2101 aacctgacct acaggaaaga gttactcaag aataagaatt ttcgttttaa aacctaagag
     2161 tcactttaaa atttgtatac acttattttt tttataactt atttaataat aaaaatcata
     2221 aatcataaga aattcgctta tttagaagtg tcaacaacgt atctaccaac ggaatgcgtg
     2281 cgatttatct tggaacttct tttaacataa cccacatatc tggcttattc catgtttggt
     2341 aaaccttcat gtatttacca gcaccatcca tatcccacaa cttattagtt tcaccatgtt
     2401 cacctgtagt aaccaaagaa acatcgaagt tccacaacaa tcttgaagtg atcaatctca
     2461 tttcaaagaa agacaaattt ttaccgatac aacctcttgg acccaatgaa aatggttgag
     2521 aagcgttcaa cttatcgtta acgaatcttt cgtcacccaa ccatctttct ggaataaact
     2581 tttgtggatc cttgaagttc aatgaagaat taattgcagc ccatggtgca acagcaacag
     2641 ttgttttacc tggaacaaaa tgaccatcaa taacagaacc acctggtgga acaattcttt
     2701 gttgatttgc tggagctggt gagtataatc tcaatgcttc agacaaagta gcatgcaaat
     2761 atggcaaatc cttaactgtt tcccaagtga tatcttgttc tgaattgaat ctacctctga
     2821 tttcatctgt caatctcttg taaacttctg gatgagtaca gatgaagtat gtccaaccag
     2881 tcaacaatga tgctgtagtt tctgtaccag cagagatcaa caaaaccatg ttcaagatga
     2941 tttcagtttc tgataaagaa tttttagctt ccttattttt caagatatga tagatgaaat
     3001 ccttatgttc tctattacca tcagctaatc ttctcaaagt cttttctcta gagttttgga
     3061 aatgaacctt tctccagttt gcagcctttg atgggatcaa caacttaacc atcaactttt
     3121 gcaaccaagt gttaacacca gcaactcttc tgattgattg atcccatgca gcagatttaa
     3181 aaacattaat aactgatgta gaccattcag ttgcaccacc ttgatccaaa caaccaaatg
     3241 gttcagcaaa acacaagtca cccatcatat caaatgtagt gtatgtatac cagttagaga
     3301 aattaattgg tctgttttct gcgatagttt tcttcaattg accaaccaac ttatcaacat
     3361 gagatctcat gatttcttct tgttgcaaca aagctgtgtt agagaaaaca tgtgctaaag
     3421 ctcttctttg tcttgtatgt gcttcatttg gagccaaaga aataccagtt tgaccatcta
     3481 atggtgaaac agcaccaatg aaaattggag atttttcgaa gtttggacct ttcttttgaa
     3541 caccatagat atcatcccat gctctgtcac caataaaaga caattcattt ggagcaactc
     3601 taacaactgg accgtacttt tcatgcaact ttctgtagta tgaatgttgt ttaccagttg
     3661 caataaccca tgaacctggg atttcagaga ttctgttgaa ccatggacct gggaaagcag
     3721 acaatggatg aaagaaaatc ttccacaaaa cttgtgcgat caaagcaact gtaaccaaaa
     3781 cagcaactgt agtttttaaa gttgacaaat ctttaacatc taacaacatg atgtactttt
     3841 ctgacaaatc tttaatagat aacaacattt gttttatatt tgttgtaaaa agtagataat
     3901 tacttccttg atgatctgta aaaaagagaa aaagaaagca tctaagaact tgaaaaacta
     3961 cgaattagaa aagaccaaat atgtatttct tgcattgacc aatttatgca agtttatata
     4021 tatgtaaatg taagtttcac gaggttctac taaactaaac cacccccttg gttagaagaa
     4081 aagagtgtgt gagaacaggc tgttgttgtc acacgattcg gacaattctg tttgaaagag
     4141 agagagtaac agtacgatcg aacgaacttt gctctggaga tcacagtggg catcatagca
     4201 tgtggtacta aaccctttcc cgccattcca gaaccttcga ttgcttgtta caaaacctgt
     4261 gagccgtcgc taggaccttg ttgtgtgacg aaattggaag ctgcaatcaa taggaagaca
     4321 ggaagtcgag cgtgtctggg ttttttcagt tttgttcttt ttgcaaacaa atcacgagcg
     4381 acggtaattt ctttctcgat aagaggccac gtgctttatg agggtaacat caattcaaga
     4441 aggagggaaa cacttccttt ttctggccct gataatagta tgagggtgaa gccaaaataa
     4501 aggattcgcg cccaaatcgg catctttaaa tgcaggtatg cgatagttcc tcactctttc
     4561 cttactcacg agtaattctt gcaaatgcct attatgcaga tgttataata tctgtgcgtc
     4621 ttgagttgaa gtcaggaatc taaaataaaa attaaggtta ataaaaagag gaaagaaaaa
     4681 aaaattaatc gatttacaga aacttgcaca ctaaaaatac acaactaaaa gcaattacag
     4741 tatgggaagt catcgacgtt atctctacta tagtatatta tcatttctat tattatcctg
     4801 ctcagtggta cttgcaaaac aagataagac cccattcttt gaaggtactt ccaggccggc
     4861 cgcacacacc atagcttcaa aatgtttcta ctcctttttt actcttccag attttctcgg
     4921 actccgcgca tcgccgtacc acttcaaaac acccaagcac agcatactaa atttcccctc
     4981 tttcttcctc tagggtgtcg ttaattaccc gtactaaagg tttggaaaag aaaaaagaga
     5041 ccgcctcgtt tctttttctt cgtcgaaaaa ggcaataaaa atttttatca cgtttctttt
     5101 tcttgaaaat tttttttttt gatttttttc tctttcgatg acctcccatt gatatttaag
     5161 ttaataaacg gtcttcaatt tctcaagttt cagtttcatt tttcttgttc tattacaact
     5221 ttttttactt cttgctcatt agaaagaaag catagcaatc taatctaagt tttaattaca
     5281 aatgtcttca caacctttta ctaataaggt tattgcattg acaggttctg cttcaggtat
     5341 tggtttagaa actgcaaaat tgttagcttc tagaggtgca agattgtcat tagcagatat
     5401 ccaagaggat aagttgaagg aattacaagc tcaattggaa tctgaatacc atgttgatgt
     5461 tatcactaca aaggttgatg ttagaaagtt cggtgaagtt gaagcatgga tcaataagac
     5521 aatcgataac ttcggtaaat tggatggttc tgctaatttg gcaggtgttg ctccagaatc
     5581 aattggtttg aaaggtattg ttgaacaaga tttggatgaa tgggaatttg ttttgggtgt
     5641 taatttgact ggtacaatga actctttgaa ggcacaattg aaagttatgg ctaacaacgg
     5701 ttcaatcgtt aacgcttctt caatcagagg tttgactggt gctgctaaaa atgcatctta
     5761 ctcttcagct aagcatggta tcatcggttt gactagaaca gctgcaaaag aagttggtgg
     5821 taaaggtatt agagttaatg caatttgtcc aggtagaatt tcaactccaa tgttgaagac
     5881 agctgaaaac tctattggtt tgcatttgca accaggttca gcaaattatc caccaattgc
     5941 tttgggtaga gatggtgaag ctaaggaagt tgcacaattg gttgcatttt tgttgtctga
     6001 tgaatcaaca tacatttctg gtgctgatat ttcaattgat ggtggttgga gatgttaaat
     6061 cgcgtgcatt catccgctct aaccgaaaag gaaggagtta gacaacctga agtctaggtc
     6121 cctatttatt tttttatagt tatgttagta ttaagaacgt tatttatatt tcaaattttt
     6181 cttttttttc tgtacagacg cgtgtacgca tgtaacatta tactgaaaac cttgcttgag
     6241 aaggttttgg gacgctcgaa gatcgcgtac ccaattcgcc ctatagtgag tcgtattacg
     6301 cgcgctcact ggccgtcgtt ttacaacgtc gtgactggga aaaccctggc gttacccctg
     6361 caggactagt gctgaggcat taatgcaact cagaagtttg acagcaagca agttcatcat
     6421 tcgaactagc cttattgttt tagttcagtg acagcgaact gccgtactcg atgctttatt
     6481 tctcacggta gagcggaaga acagataggg gcagcgtgag aagagttaga aagtaaattt
     6541 ttatcacgtc tgaagtattc ttattcatag gaaattttgc aaggtttttt agctcaataa
     6601 cgggctaagt tatataaggt gttcacgcga ttttcttgtt atgtatacct cttctctgag
     6661 gaatggtact actgtcctga tgtaggctcc ttaaattggt gggcaagaat aacttatcga
     6721 tattttgtat attggtcttg gagttcacca cgtaatgcct gtttaagacc atcagttaac
     6781 tctagtatta tttggtcttg gctactggcc gtttgctatt attcaagtct tttgtgcctt
     6841 cccgtcgggt aagggagtta tttagggata cagaatctaa cgaaaactaa atctcaatga
     6901 ttaactctat ttaatccttt tttgaaaggc aaaagaggtc ccttgttcac ttacaacgtt
     6961 cttagccaaa ttcgcttatc acttactact tcacgatata cagaagtaaa aacatataaa
     7021 aagatgtctg tttgtttagc catcacaaaa ggtatcgcag attaagacct cagcgcggcc
     7081 gcaaatttaa ataaaatgaa gtgaagttcc tatactttct agagaatagg aacttctata
     7141 gtgagtcgaa taagggcgac acaaaattta ttctaaatgc ataataaata ctgataacat
     7201 cttatagttt gtattatatt ttgtattatc gttgacatgt ataattttga tatcaaaaac
     7261 tgattttccc tttattattt tcgagattta ttttcttaat tctctttaac aaactagaaa
     7321 tattgtatat acaaaaaatc ataaataata gatgaatagt ttaattatag gtgttcatca
     7381 atcgaaaaag caacgtatct tatttaaagt gcgttgcttt tttctcattt ataaggttaa
     7441 ataattctca tatatcaagc aaagtgacag gcgcccttaa atattctgac aaatgctctt
     7501 tccctaaact ccccccataa aaaaacccgc cgaagcgggt ttttacgtta tttgcggatt
     7561 aacgattact cgttatcaga accgcccagg gggcccgagc ttaagactgg ccgtcgtttt
     7621 acaacacaga aagagtttgt agaaacgcaa aaaggccatc cgtcaggggc cttctgctta
     7681 gtttgatgcc tggcagttcc ctactctcgc cttccgcttc ctcgctcact gactcgctgc
     7741 gctcggtcgt tcggctgcgg cgagcggtat cagctcactc aaaggcggta atacggttat
     7801 ccacagaatc aggggataac gcaggaaaga acatgtgagc aaaaggccag caaaaggcca
     7861 ggaaccgtaa aaaggccgcg ttgctggcgt ttttccatag gctccgcccc cctgacgagc
     7921 atcacaaaaa tcgacgctca agtcagaggt ggcgaaaccc gacaggacta taaagatacc
     7981 aggcgtttcc ccctggaagc tccctcgtgc gctctcctgt tccgaccctg ccgcttaccg
     8041 gatacctgtc cgcctttctc ccttcgggaa gcgtggcgct ttctcatagc tcacgctgta
     8101 ggtatctcag ttcggtgtag gtcgttcgct ccaagctggg ctgtgtgcac gaaccccccg
     8161 ttcagcccga ccgctgcgcc ttatccggta actatcgtct tgagtccaac ccggtaagac
     8221 acgacttatc gccactggca gcagccactg gtaacaggat tagcagagcg aggtatgtag
     8281 gcggtgctac agagttcttg aagtggtggg ctaactacgg ctacactaga agaacagtat
     8341 ttg
//
