# Supplementary material for: Multi-step pathway engineering in probiotic Saccharomyces boulardii for abscisic acid production in the gut
Source: Metab Eng Commun. 2025 May 30;20:e00263. doi: 10.1016/j.mec.2025.e00263 (PMC12173631; doi:10.1016/j.mec.2025.e00263)
Supplement: Multimedia component 10 [file mmc10.zip › Supplemental_sequence_maps/IS16.1-tHMG1.gb]

LOCUS       HMG1_Sb.P        3165 bp DNA     linear   SYN 13-MAY-2025
DEFINITION  synthetic linear DNA
ACCESSION   .
VERSION     .
KEYWORDS    .
SOURCE      synthetic DNA construct
  ORGANISM  synthetic DNA construct
REFERENCE   1  (bases 1 to 3165)
  AUTHORS   .
  TITLE     Direct Submission
  JOURNAL   Exported May 13, 2025 from SnapGene Viewer 7.2.1
            https://www.snapgene.com
COMMENT     Sequence Label: HMG1_Sb.P
FEATURES             Location/Qualifiers
     source          1..3165
                     /mol_type="other DNA"
                     /organism="synthetic DNA construct"
ORIGIN
        1 atgccgctgc tattcaaggg actgaaacag atggcaaagc caattgccta tgtttcaaga
       61 ttttcggcga aacgaccaat tcatataata cttttttctc taatcatatc cgcattcgct
      121 tatctatccg tcattcagta ttacttcaat ggttggcaac tagattcaaa tagtgttttt
      181 gaaactgctc caaataaaga ctccaacact ctatttcaag aatgttccca ttactacaga
      241 gattcctctc tagatggttg ggtatcaatc accgcgcatg aagctagtga gttaccagcc
      301 ccacaccatt actatctatt aaacctgaac ttcaatagtc ctaatgaaac tgactccatt
      361 ccagaactag ctaacacggt ttttgagaaa gataatacaa aatatattct gcaagaagat
      421 ctcagcgttt ccaaagaaat ttcttctact gatggaacga aatggaggtt aagaagtgac
      481 agaaaaagtc ttttcgacgt aaagacgtta gcatattctc tctacgatgt attttcagaa
      541 aatgtaaccc aagcagaccc gtttgacgtc cttattatgg ttactgccta cctaatgatg
      601 ttctacacca tattcggcct cttcaatgac atgaggaaga ccgggtcaaa tttttggttg
      661 agcgcctcta cagtggtcaa ttctgcatca tcacttttct tagcattgta tgtcacccaa
      721 tgtattctag gcaaagaagt ttccgcatta actctttttg aaggtttgcc tttcattgta
      781 gttgttgttg gtttcaagca caaaatcaag attgcccagt atgccctgga gaaatttgaa
      841 agagtcggtt tatctaaaag gattactacc gatgaaatcg tttttgaatc cgtgagcgaa
      901 gagggtggtc gtttgattca agaccatttg ctttgtattt ttgcctttat cggatgctct
      961 atgtatgctc accaattgaa gactttgaca aacttctgca tattatcagc atttatccta
     1021 atttttgaat tgattttaac tcctacattt tattctgcta tcttagcgct tagactggaa
     1081 atgaatgtta tccacagatc tactattatc aagcaaacat tagaagaaga cggtgttgtt
     1141 ccatctacag caagaatcat ttctaaagca gaaaagaaat ccgtatcttc tttcttaaat
     1201 ctcagtgtgg ttgtcattat catgaaactc tctgtcatac tgttgttcgt cttcatcaac
     1261 ttttataact ttggtgcaaa ttgggtcaat gatgccttca attcattgta cttcgataag
     1321 gaacgtgttt ctctaccaga ttttattacc tcgaatgcct ctgaaaactt taaagagcaa
     1381 gctattgtta gtgtcacgcc attattatat tacaaaccca ttaagtccta ccaacgcatt
     1441 gaggatatgg ttcttctatt gcttcgtaat gtcagtgttg ccattcgtga taggttcgtc
     1501 agtaaattag ttctttccgc cttagtatgc agtgctgtca tcaatgtgta tttattaaat
     1561 gctgctagaa ttcataccag ttatactgca gaccaattgg tgaagactga agtcaccaag
     1621 aagtctttta ctgctcctgt acaaaaggct tctacaccag ttttaaccaa taaaacagtc
     1681 atttctggat cgaaagtcaa aagtttatca tctgcgcaat cgagctcatc aggaccttca
     1741 tcatctagtg aggaagatga ttcccgcgat attgaaagct tggataagaa aatacgtcct
     1801 ttagaagaat tagaagcatt attaagtagt ggaaatacaa aacaattgaa gaacaaagag
     1861 gtcgctgcct tggttattca cggtaagtta cctttgtacg ctttggagaa aaaattaggt
     1921 gatactacga gagcggttgc ggtacgtagg aaggctcttt caattttggc agaagctcct
     1981 gtattagcat ctgatcgttt accatataaa aattatgact acgaccgcgt atttggcgct
     2041 tgttgtgaaa atgttatagg ttacatgcct ttgcccgttg gtgttatagg ccccttggtt
     2101 atcgatggta catcttatca tataccaatg gcaactacag agggttgttt ggtagcttct
     2161 gccatgcgtg gctgtaaggc aatcaatgct ggcggtggtg caacaactgt tttaactaag
     2221 gatggtatga caagaggccc agtagtccgt ttcccaactt tgaaaagatc tggtgcctgt
     2281 aagatatggt tagactcaga agagggacaa aacgcaatta aaaaagcttt taactctaca
     2341 tcaagatttg cacgtctgca acatattcaa acttgtctag caggagattt actcttcatg
     2401 agatttagaa caactactgg tgacgcaatg ggtatgaata tgatttctaa gggtgtcgaa
     2461 tactcattaa agcaaatggt agaagagtat ggctgggaag atatggaggt tgtctccgtt
     2521 tctggtaact actgtaccga caaaaaacca gctgccatca actggatcga aggtcgtggt
     2581 aagagtgtcg tcgcagaagc tactattcct ggtgatgttg tcagaaaagt gttaaaaagt
     2641 gatgtttccg cattggttga gttgaacatt gctaagaatt tggttggatc tgcaatggct
     2701 gggtctgttg gtggatttaa cgcacatgca gctaatttag tgacagctgt tttcttggca
     2761 ttaggacaag atcctgcaca aaatgtcgaa agttccaact gtataacatt gatgaaagaa
     2821 gtggacggtg atttgagaat ttccgtatcc atgccatcca tcgaagtagg taccatcggt
     2881 ggtggtactg ttctagaacc acaaggtgcc atgttggact tattaggtgt aagaggccca
     2941 catgctaccg ctcctggtac caacgcacgt caattagcaa gaatagttgc ctgtgccgtc
     3001 ttggcaggtg aattatcctt atgtgctgcc ctagcagccg gccatttggt tcaaagtcat
     3061 atgacccaca acaggaaacc tgctgaacca acaaaaccta acaatttgga cgccactgat
     3121 ataaatcgtt tgaaagatgg gtccgtcacc tgcattaaat cctaa
//
