# Supplementary material for: Multi-step pathway engineering in probiotic Saccharomyces boulardii for abscisic acid production in the gut
Source: Metab Eng Commun. 2025 May 30;20:e00263. doi: 10.1016/j.mec.2025.e00263 (PMC12173631; doi:10.1016/j.mec.2025.e00263)
Supplement: Multimedia component 10 [file mmc10.zip › Supplemental_sequence_maps/pcfb3035-aba3.gb]

LOCUS       X-4_pCFB3035-ABA3       6146 bp ds-DNA     circular     30-NOV-2018
DEFINITION  .
FEATURES             Location/Qualifiers
     misc_feature    complement(4254..4260)
                     /label="Nt.BvCI"
                     /ApEinfo_revcolor=#85dae9
                     /ApEinfo_fwdcolor=#85dae9
     misc_feature    1959..1965
                     /label="Nt.BvcI"
                     /ApEinfo_revcolor=#d6b295
                     /ApEinfo_fwdcolor=#d6b295
     misc_feature    1990..2154
                     /label="tADH1"
                     /ApEinfo_revcolor=#f58a5e
                     /ApEinfo_fwdcolor=#f58a5e
     promoter        complement(4163..4181)
                     /label="T7 promoter"
                     /ApEinfo_revcolor=#c6c9d1
                     /ApEinfo_fwdcolor=#c6c9d1
     misc_feature    4254..4260
                     /label="Nt.BvcI"
                     /ApEinfo_revcolor=#f8d3a9
                     /ApEinfo_fwdcolor=#f8d3a9
     misc_feature    1416..1422
                     /label="Nt.BvcI"
                     /ApEinfo_revcolor=#f8d3a9
                     /ApEinfo_fwdcolor=#f8d3a9
     misc_feature    4721..4727
                     /label="Nt.BvCI"
                     /ApEinfo_revcolor=#85dae9
                     /ApEinfo_fwdcolor=#85dae9
     misc_feature    complement(1959..1965)
                     /label="Nt.BvcI"
                     /ApEinfo_revcolor=#f8d3a9
                     /ApEinfo_fwdcolor=#f8d3a9
     misc_feature    4268..4287
                     /label="PAM removal Primer"
                     /ApEinfo_revcolor=#d6b295
                     /ApEinfo_fwdcolor=#d6b295
     misc_feature    complement(1977..1982)
                     /label="Nb.BsmI"
                     /ApEinfo_revcolor=#b1ff67
                     /ApEinfo_fwdcolor=#b1ff67
     misc_feature    complement(4254..4260)
                     /label="Nt.BvcI"
                     /ApEinfo_revcolor=#d6b295
                     /ApEinfo_fwdcolor=#d6b295
     misc_feature    4248..4262
                     /label="PAM removal primer"
                     /ApEinfo_revcolor=#d6b295
                     /ApEinfo_fwdcolor=#d6b295
     misc_feature    complement(3950..3955)
                     /label="Nb.BsmI"
                     /ApEinfo_revcolor=#b1ff67
                     /ApEinfo_fwdcolor=#b1ff67
     misc_feature    complement(4721..4727)
                     /label="Nt.BvcI"
                     /ApEinfo_revcolor=#f8d3a9
                     /ApEinfo_fwdcolor=#f8d3a9
     primer_bind     1331..1350
                     /label="BGHA F1"
                     /ApEinfo_revcolor=#ffef86
                     /ApEinfo_fwdcolor=#ffef86
     misc_feature    2203..2622
                     /label="pTEF1"
                     /ApEinfo_revcolor=#333399
                     /ApEinfo_fwdcolor=#333399
     protein_bind    complement(1356..1389)
                     /label="FRT"
                     /ApEinfo_revcolor=#31849b
                     /ApEinfo_fwdcolor=#31849b
     rep_origin      complement(join(5513..6146,1..10))
                     /label="pUC ori"
                     /ApEinfo_revcolor=#c7b0e3
                     /ApEinfo_fwdcolor=#c7b0e3
     misc_feature    1977..1982
                     /label="Nb.BsmI"
                     /ApEinfo_revcolor=#b1ff67
                     /ApEinfo_fwdcolor=#b1ff67
     protein_bind    4756..4789
                     /label="FRT"
                     /ApEinfo_revcolor=#31849b
                     /ApEinfo_fwdcolor=#31849b
     misc_binding    1965..1976
                     /label="Oriinal location: 1329..1371"
                     /ApEinfo_revcolor=#c6c9d1
                     /ApEinfo_fwdcolor=#c6c9d1
     misc_feature    1959..1965
                     /label="Nt.BvCI"
                     /ApEinfo_revcolor=#85dae9
                     /ApEinfo_fwdcolor=#85dae9
     CDS             complement(903..971)
                     /label="AmpR"
                     /ApEinfo_revcolor=#b7e6d7
                     /ApEinfo_fwdcolor=#b7e6d7
     CDS             complement(113..971)
                     /label="AmpR"
                     /ApEinfo_revcolor=#9eafd2
                     /ApEinfo_fwdcolor=#9eafd2
     gene            2623..3945
                     /label="BcABA3"
                     /ApEinfo_revcolor=#ffef86
                     /ApEinfo_fwdcolor=#ffef86
     misc_feature    complement(1416..1422)
                     /label="Nt.BvCI"
                     /ApEinfo_revcolor=#85dae9
                     /ApEinfo_fwdcolor=#85dae9
     terminator      3956..4145
                     /label="CYC1 terminator"
                     /ApEinfo_revcolor=#c6c9d1
                     /ApEinfo_fwdcolor=#c6c9d1
     terminator      3956..4145
                     /label="T CYC1"
                     /ApEinfo_revcolor=#f8d3a9
                     /ApEinfo_fwdcolor=#f8d3a9
     misc_feature    complement(2190..2195)
                     /label="Nb.BsmI"
                     /ApEinfo_revcolor=#b1ff67
                     /ApEinfo_fwdcolor=#b1ff67
     misc_feature    2190..2195
                     /label="Nb.BsmI"
                     /ApEinfo_revcolor=#b1ff67
                     /ApEinfo_fwdcolor=#b1ff67
     misc_feature    4263..4713
                     /label="X-4 Down"
                     /ApEinfo_revcolor=#b7e6d7
                     /ApEinfo_fwdcolor=#b7e6d7
     misc_feature    3950..3955
                     /label="Nb.BsmI"
                     /ApEinfo_revcolor=#b1ff67
                     /ApEinfo_fwdcolor=#b1ff67
     terminator      1990..2184
                     /label="T ADH1"
                     /ApEinfo_revcolor=#b4abac
                     /ApEinfo_fwdcolor=#b4abac
     misc_feature    complement(1416..1422)
                     /label="Nt.BvcI"
                     /ApEinfo_revcolor=#d6b295
                     /ApEinfo_fwdcolor=#d6b295
     misc_feature    4721..4727
                     /label="Nt.BvcI"
                     /ApEinfo_revcolor=#d6b295
                     /ApEinfo_fwdcolor=#d6b295
     misc_feature    1430..1951
                     /label="X-4 UP"
                     /ApEinfo_revcolor=#84b0dc
                     /ApEinfo_fwdcolor=#84b0dc
ORIGIN
        1 tcttttctac ggggtctgac gctcagtgga acgacgcgcg cgtaactcac gttaagggat
       61 tttggtcatg agcttgcgcc gtcccgtcaa gtcagcgtaa tgctctgctt ttaccaatgc
      121 ttaatcagtg aggcacctat ctcagcgatc tgtctatttc gttcatccat agttgcctga
      181 ctccccgtcg tgtagataac tacgatacgg gagggcttac catctggccc cagcgctgcg
      241 atgataccgc gagaaccacg ctcaccggct ccggatttat cagcaataaa ccagccagcc
      301 ggaagggccg agcgcagaag tggtcctgca actttatccg cctccatcca gtctattaat
      361 tgttgccggg aagctagagt aagtagttcg ccagttaata gtttgcgcaa cgttgttgcc
      421 atcgctacag gcatcgtggt gtcacgctcg tcgtttggta tggcttcatt cagctccggt
      481 tcccaacgat caaggcgagt tacatgatcc cccatgttgt gcaaaaaagc ggttagctcc
      541 ttcggtcctc cgatcgttgt cagaagtaag ttggccgcag tgttatcact catggttatg
      601 gcagcactgc ataattctct tactgtcatg ccatccgtaa gatgcttttc tgtgactggt
      661 gagtactcaa ccaagtcatt ctgagaatag tgtatgcggc gaccgagttg ctcttgcccg
      721 gcgtcaatac gggataatac cgcgccacat agcagaactt taaaagtgct catcattgga
      781 aaacgttctt cggggcgaaa actctcaagg atcttaccgc tgttgagatc cagttcgatg
      841 taacccactc gtgcacccaa ctgatcttca gcatctttta ctttcaccag cgtttctggg
      901 tgagcaaaaa caggaaggca aaatgccgca aaaaagggaa taagggcgac acggaaatgt
      961 tgaatactca tattcttcct ttttcaatat tattgaagca tttatcaggg ttattgtctc
     1021 atgagcggat acatatttga atgtatttag aaaaataaac aaataggggt cagtgttaca
     1081 accaattaac caattctgaa cattatcgcg agcccattta tacctgaata tggctcataa
     1141 caccccttgt ttgcctggcg gcagtagcgc ggtggtccca cctgacccca tgccgaactc
     1201 agaagtgaaa cgccgtagcg ccgatggtag tgtggggact ccccatgcga gagtagggaa
     1261 ctgccaggca tcaaataaaa cgaaaggctc agtcgaaaga ctgggccttt cgcccgggct
     1321 aattatgggg tgtcgccctt attcgactct atagtgaagt tcctattctc tagaaagtat
     1381 aggaacttct gaagtgggga tttaaatgcg gccgcgctga gggtttaatc ccaaagctaa
     1441 gagtcccatt ttattcttct atatgtatat tttcgatact ctaaaccacc ctacaatgta
     1501 gccctatact aaatctgctc aattttcagc ttctacaagt gactcgaggc cacgtggaaa
     1561 gatccaacta ctccagcaca acgattcaat ataatcgatt gctccactca taagaggcaa
     1621 gaacaagctt caacttttgg taagccgccg tttataaaca gggaagatgt cctttgtcaa
     1681 gggaggcaca gagcatggcc aatttggcaa attgcaggtt tttctgagtg aaaaatgaaa
     1741 aagcattgta gtagagtcgg ctcactgaaa aaccggggag gacgaaaagg tttccagcca
     1801 cagttgtagt cacgtgcgcg ccatgctgac taatggcagc cgtcgttggg cagaagagaa
     1861 ttagtatggt acaggatacg ctaattgcgc tccaactacc aaggttgttg agggaacact
     1921 ggggcaatag gctgtcgcca ttcaagagca gattaagtcc tcagcgagct cgcatggaat
     1981 gcgtgcgatg agcgacctca tgctatacct gagaaagcaa cctgacctac aggaaagagt
     2041 tactcaagaa taagaatttt cgttttaaaa cctaagagtc actttaaaat ttgtatacac
     2101 ttattttttt tataacttat ttaataataa aaatcataaa tcataagaaa ttcgcttatt
     2161 tagaagtgtc aacaacgtat ctaccaacgg aatgcgtgcg atgcacacac catagcttca
     2221 aaatgtttct actccttttt tactcttcca gattttctcg gactccgcgc atcgccgtac
     2281 cacttcaaaa cacccaagca cagcatacta aatttcccct ctttcttcct ctagggtgtc
     2341 gttaattacc cgtactaaag gtttggaaaa gaaaaaagag accgcctcgt ttctttttct
     2401 tcgtcgaaaa aggcaataaa aatttttatc acgtttcttt ttcttgaaaa tttttttttt
     2461 tgattttttt ctctttcgat gacctcccat tgatatttaa gttaataaac ggtcttcaat
     2521 ttctcaagtt tcagtttcat ttttcttgtt ctattacaac tttttttact tcttgctcat
     2581 tagaaagaaa gcatagcaat ctaatctaag ttttaattac aaatgcaaca agttattact
     2641 caaacattgg ttgatgatag attcattcaa atctctgatt ctaagaaatc tgaaggtttg
     2701 gctactgatt ctacaaaaag acaatcacaa gaacaaccaa tccatgataa ggatccaatt
     2761 aaagctgcaa ctgctgcaat ggcaactaca ccattagtta aggaacatca agatacatgg
     2821 tattacccac cagatatcgc taacgatttg caatcaatta atttgccagc agaattgaag
     2881 ggtgaaatct tcgcttgtgc atgggaatac actagatgtg ttatcccaaa ctacacaaac
     2941 tggaacagat acgttgcttt tatgagaatc atcatcatgg gtatcattgc agaattcaga
     3001 ggtgaaatgg ttgatgttac tgcttctaac aatttgttgg gttacgattt ggatgcaact
     3061 ttggctgcat tatttgaagg tacaccaggt cataaggaaa tggctagaga atacaagaca
     3121 tttttgttga tcacagcaga taaagcttct gaaagaagag atggtgaatt gtttagaaga
     3181 tacgttaacg ctttggcaca atcaccaaga cattggttta gaatgagaga ttgtgatgct
     3241 ttggcaagat tcactattgc ttctgcattg gcttgtaacg atttggatga tatctggttc
     3301 acagaagatc aattcgaaat cttgactgaa atcggtgaca cattgtatga tgcagttgct
     3361 ttttacaaac atagagctga aggtgaaact aactctacat tcgcatacat gccagaagat
     3421 ttgagaatta aagcttactc agaatgtaga gaaattttgt gggcattaga tgctgcatgg
     3481 gctagaaacc caaagttggc aaacgttatt aattttgtta gatttttcgg tggtccaatc
     3541 catatgatga tgagaagata cagattcgtt gaagaaaatt tgactatcgg taaatctgaa
     3601 acagataagg ttgttgatca aactagaaag aatttcaagt tgtggaatag agttgatgct
     3661 aataagagat cagttttgaa cacacaaaga tacaaggcat tgatcgctag atctgaagaa
     3721 ttgatgtttc caggtttgtc agaattttta gaaatgggtg gtgacggtat ctgtgataag
     3781 tgtaagtaca gagaatctta cggtgctgaa ttatcacatc aatttggtgg tgttgaattg
     3841 tgttctgaat gtagattgtc atggagaaag tatttggaat gtttcgttga aagagctact
     3901 aaggttttcc cagaattgaa gacacatttt gaagttccag tttaagcgtg cattcatccg
     3961 ctctaaccga aaaggaagga gttagacaac ctgaagtcta ggtccctatt tattttttta
     4021 tagttatgtt agtattaaga acgttattta tatttcaaat ttttcttttt tttctgtaca
     4081 gacgcgtgta cgcatgtaac attatactga aaaccttgct tgagaaggtt ttgggacgct
     4141 cgaagatcgc gtcccaattc gccctatagt gagtcgtatt acgcgcgctc actggccgtc
     4201 gttttacaac gtcgtgactg ggaaaaccct ggcgttaccc ctgcaggact agtgctgagg
     4261 cattaataca tgggaagatt cgcttttttt ttttgaatta caatagtatg tctgatgtct
     4321 gcaagaagta acaggcgtgt gcacaagaat acgtgtgtgt gcgtaagcgt atgcactggt
     4381 ggcataactt atctaagaag tatatatcac tgacatagaa atgtagatat acaggtattt
     4441 ttctcgataa tcgataaaaa tctcgtcgcg ctgaaccaaa cttggtggtt acggagagtt
     4501 tttctctcat cattactgtc tttcgcattg atttcccctt tgaccgataa aatcccttgg
     4561 attcataaga ttaaacaaag aggtgatcaa agagaaccct gtgaaagttt atgtttataa
     4621 ccgggcataa agtgaactag acactttcaa gaagccaacc aaagcatgag taacgaagct
     4681 taccagcatg atcataccgt aaatcctcac cagattaaga cctcagcgcg gccgcaaatt
     4741 taaataaaat gaagtgaagt tcctatactt tctagagaat aggaacttct atagtgagtc
     4801 gaataagggc gacacaaaat ttattctaaa tgcataataa atactgataa catcttatag
     4861 tttgtattat attttgtatt atcgttgaca tgtataattt tgatatcaaa aactgatttt
     4921 ccctttatta ttttcgagat ttattttctt aattctcttt aacaaactag aaatattgta
     4981 tatacaaaaa atcataaata atagatgaat agtttaatta taggtgttca tcaatcgaaa
     5041 aagcaacgta tcttatttaa agtgcgttgc ttttttctca tttataaggt taaataattc
     5101 tcatatatca agcaaagtga caggcgccct taaatattct gacaaatgct ctttccctaa
     5161 actcccccca taaaaaaacc cgccgaagcg ggtttttacg ttatttgcgg attaacgatt
     5221 actcgttatc agaaccgccc agggggcccg agcttaagac tggccgtcgt tttacaacac
     5281 agaaagagtt tgtagaaacg caaaaaggcc atccgtcagg ggccttctgc ttagtttgat
     5341 gcctggcagt tccctactct cgccttccgc ttcctcgctc actgactcgc tgcgctcggt
     5401 cgttcggctg cggcgagcgg tatcagctca ctcaaaggcg gtaatacggt tatccacaga
     5461 atcaggggat aacgcaggaa agaacatgtg agcaaaaggc cagcaaaagg ccaggaaccg
     5521 taaaaaggcc gcgttgctgg cgtttttcca taggctccgc ccccctgacg agcatcacaa
     5581 aaatcgacgc tcaagtcaga ggtggcgaaa cccgacagga ctataaagat accaggcgtt
     5641 tccccctgga agctccctcg tgcgctctcc tgttccgacc ctgccgctta ccggatacct
     5701 gtccgccttt ctcccttcgg gaagcgtggc gctttctcat agctcacgct gtaggtatct
     5761 cagttcggtg taggtcgttc gctccaagct gggctgtgtg cacgaacccc ccgttcagcc
     5821 cgaccgctgc gccttatccg gtaactatcg tcttgagtcc aacccggtaa gacacgactt
     5881 atcgccactg gcagcagcca ctggtaacag gattagcaga gcgaggtatg taggcggtgc
     5941 tacagagttc ttgaagtggt gggctaacta cggctacact agaagaacag tatttggtat
     6001 ctgcgctctg ctgaagccag ttaccttcgg aaaaagagtt ggtagctctt gatccggcaa
     6061 acaaaccacc gctggtagcg gtggtttttt tgtttgcaag cagcagatta cgcgcagaaa
     6121 aaaaggatct caagaagatc ctttga
//
