# Supplementary material for: Multi-step pathway engineering in probiotic Saccharomyces boulardii for abscisic acid production in the gut
Source: Metab Eng Commun. 2025 May 30;20:e00263. doi: 10.1016/j.mec.2025.e00263 (PMC12173631; doi:10.1016/j.mec.2025.e00263)
Supplement: Multimedia component 10 [file mmc10.zip › Supplemental_sequence_maps/p416-aba1+2.gb]

LOCUS       p416-aba1-aba2       10618 bp DNA     circular SYN 04-MAY-2020
DEFINITION  synthetic circular DNA
ACCESSION   .
VERSION     .
KEYWORDS    .
SOURCE      synthetic DNA construct
  ORGANISM  synthetic DNA construct
REFERENCE   1  (bases 1 to 10618)
  AUTHORS   .
  TITLE     Direct Submission
  JOURNAL   Exported May 15, 2025 from SnapGene Viewer 7.2.1
            https://www.snapgene.com
FEATURES             Location/Qualifiers
     source          1..10618
                     /mol_type="other DNA"
                     /organism="synthetic DNA construct"
     rep_origin      251..1411
                     /label=2micron2_origin
     misc_feature    401..448
                     /label=FRT
     promoter        1473..1501
                     /label=AmpR_promoter
     gene            1543..2403
                     /label=Ampicillin
     rep_origin      2558..3177
                     /label=pBR322_origin
     misc_feature    3529..3551
                     /label=M13_pUC_rev_primer
     promoter        3550..3568
                     /label=M13_reverse_primer
     promoter        3585..3604
                     /label=T3_promoter
     promoter        3622..4276
                     /label=GPDp
     primer_bind     3622..3643
                     /label=D-2568
     misc_feature    4283..4291
                     /label=Kozac
     gene            4292..5821
                     /label=BcABA1
     primer_bind     complement(5799..5818)
                     /label=D-2569
     primer_bind     5822..5843
                     /label=D-2572
     terminator      5828..6052
                     /label=ScENO2 Terminator
     promoter        6053..6752
                     /label=ScTEF1 Promoter
     misc_feature    6759..6767
                     /label=Kozac
     gene            6768..8351
                     /label=BcABA2
     primer_bind     complement(8325..8348)
                     /label=D-2573
     terminator      8357..8614
                     /label=CYC1t
     promoter        complement(8624..8642)
                     /label=T7_promoter
     promoter        complement(8652..8668)
                     /label=M13_forward20_primer
     misc_feature    complement(8661..8683)
                     /label=M13_pUC_fwd_primer
     gene            complement(9402..10202)
                     /label=URA3
     CDS             9691..10167
                     /label=ORF frame 3
     misc_feature    10568..10590
                     /label=pGEX_3_primer
ORIGIN
        1 gacgaaaggg cctcgtgata cgcctatttt tataggttaa tgtcatgata ataatggttt
       61 cttagtatga tccaatatca aaggaaatga tagcattgaa ggatgagact aatccaattg
      121 aggagtggca gcatatagaa cagctaaagg gtagtgctga aggaagcata cgataccccg
      181 catggaatgg gataatatca caggaggtac tagactacct ttcatcctac ataaatagac
      241 gcatataagt acgcatttaa gcataaacac gcactatgcc gttcttctca tgtatatata
      301 tatacaggca acacgcagat ataggtgcga cgtgaacagt gagctgtatg tgcgcagctc
      361 gcgttgcatt ttcggaagcg ctcgttttcg gaaacgcttt gaagttccta ttccgaagtt
      421 cctattctct agaaagtata ggaacttcag agcgcttttg aaaaccaaaa gcgctctgaa
      481 gacgcacttt caaaaaacca aaaacgcacc ggactgtaac gagctactaa aatattgcga
      541 ataccgcttc cacaaacatt gctcaaaagt atctctttgc tatatatctc tgtgctatat
      601 ccctatataa cctacccatc cacctttcgc tccttgaact tgcatctaaa ctcgacctct
      661 acatttttta tgtttatctc tagtattact ctttagacaa aaaaattgta gtaagaacta
      721 ttcatagagt gaatcgaaaa caatacgaaa atgtaaacat ttcctatacg tagtatatag
      781 agacaaaata gaagaaaccg ttcataattt tctgaccaat gaagaatcat caacgctatc
      841 actttctgtt cacaaagtat gcgcaatcca catcggtata gaatataatc ggggatgcct
      901 ttatcttgaa aaaatgcacc cgcagcttcg ctagtaatca gtaaacgcgg gaagtggagt
      961 caggcttttt ttatggaaga gaaaatagac accaaagtag ccttcttcta accttaacgg
     1021 acctacagtg caaaaagtta tcaagagact gcattataga gcgcacaaag gagaaaaaaa
     1081 gtaatctaag atgctttgtt agaaaaatag cgctctcggg atgcattttt gtagaacaaa
     1141 aaagaagtat agattctttg ttggtaaaat agcgctctcg cgttgcattt ctgttctgta
     1201 aaaatgcagc tcagattctt tgtttgaaaa attagcgctc tcgcgttgca tttttgtttt
     1261 acaaaaatga agcacagatt cttcgttggt aaaatagcgc tttcgcgttg catttctgtt
     1321 ctgtaaaaat gcagctcaga ttctttgttt gaaaaattag cgctctcgcg ttgcattttt
     1381 gttctacaaa atgaagcaca gatgcttcgt tcaggtggca cttttcgggg aaatgtgcgc
     1441 ggaaccccta tttgtttatt tttctaaata cattcaaata tgtatccgct catgagacaa
     1501 taaccctgat aaatgcttca ataatattga aaaaggaaga gtatgagtat tcaacatttc
     1561 cgtgtcgccc ttattccctt ttttgcggca ttttgccttc ctgtttttgc tcacccagaa
     1621 acgctggtga aagtaaaaga tgctgaagat cagttgggtg cacgagtggg ttacatcgaa
     1681 ctggatctca acagcggtaa gatccttgag agttttcgcc ccgaagaacg ttttccaatg
     1741 atgagcactt ttaaagttct gctatgtggc gcggtattat cccgtattga cgccgggcaa
     1801 gagcaactcg gtcgccgcat acactattct cagaatgact tggttgagta ctcaccagtc
     1861 acagaaaagc atcttacgga tggcatgaca gtaagagaat tatgcagtgc tgccataacc
     1921 atgagtgata acactgcggc caacttactt ctgacaacga tcggaggacc gaaggagcta
     1981 accgcttttt tgcacaacat gggggatcat gtaactcgcc ttgatcgttg ggaaccggag
     2041 ctgaatgaag ccataccaaa cgacgagcgt gacaccacga tgcctgtagc aatggcaaca
     2101 acgttgcgca aactattaac tggcgaacta cttactctag cttcccggca acaattaata
     2161 gactggatgg aggcggataa agttgcagga ccacttctgc gctcggccct tccggctggc
     2221 tggtttattg ctgataaatc tggagccggt gagcgtgggt ctcgcggtat cattgcagca
     2281 ctggggccag atggtaagcc ctcccgtatc gtagttatct acacgacggg gagtcaggca
     2341 actatggatg aacgaaatag acagatcgct gagataggtg cctcactgat taagcattgg
     2401 taactgtcag accaagttta ctcatatata ctttagattg atttaaaact tcatttttaa
     2461 tttaaaagga tctaggtgaa gatccttttt gataatctca tgaccaaaat cccttaacgt
     2521 gagttttcgt tccactgagc gtcagacccc gtagaaaaga tcaaaggatc ttcttgagat
     2581 cctttttttc tgcgcgtaat ctgctgcttg caaacaaaaa aaccaccgct accagcggtg
     2641 gtttgtttgc cggatcaaga gctaccaact ctttttccga aggtaactgg cttcagcaga
     2701 gcgcagatac caaatactgt ccttctagtg tagccgtagt taggccacca cttcaagaac
     2761 tctgtagcac cgcctacata cctcgctctg ctaatcctgt taccagtggc tgctgccagt
     2821 ggcgataagt cgtgtcttac cgggttggac tcaagacgat agttaccgga taaggcgcag
     2881 cggtcgggct gaacgggggg ttcgtgcaca cagcccagct tggagcgaac gacctacacc
     2941 gaactgagat acctacagcg tgagctatga gaaagcgcca cgcttcccga agggagaaag
     3001 gcggacaggt atccggtaag cggcagggtc ggaacaggag agcgcacgag ggagcttcca
     3061 gggggaaacg cctggtatct ttatagtcct gtcgggtttc gccacctctg acttgagcgt
     3121 cgatttttgt gatgctcgtc aggggggcgg agcctatgga aaaacgccag caacgcggcc
     3181 tttttacggt tcctggcctt ttgctggcct tttgctcaca tgttctttcc tgcgttatcc
     3241 cctgattctg tggataaccg tattaccgcc tttgagtgag ctgataccgc tcgccgcagc
     3301 cgaacgaccg agcgcagcga gtcagtgagc gaggaagcgg aagagcgccc aatacgcaaa
     3361 ccgcctctcc ccgcgcgttg gccgattcat taatgcagct ggcacgacag gtttcccgac
     3421 tggaaagcgg gcagtgagcg caacgcaatt aatgtgagtt acctcactca ttaggcaccc
     3481 caggctttac actttatgct tccggctcct atgttgtgtg gaattgtgag cggataacaa
     3541 tttcacacag gaaacagcta tgaccatgat tacgccaagc gcgcaattaa ccctcactaa
     3601 agggaacaaa agctggagct cagtttatca ttatcaatac tcgccatttc aaagaatacg
     3661 taaataatta atagtagtga ttttcctaac tttatttagt caaaaaatta gccttttaat
     3721 tctgctgtaa cccgtacatg cccaaaatag ggggcgggtt acacagaata tataacatcg
     3781 taggtgtctg ggtgaacagt ttattcctgg catccactaa atataatgga gcccgctttt
     3841 taagctggca tccagaaaaa aaaagaatcc cagcaccaaa atattgtttt cttcaccaac
     3901 catcagttca taggtccatt ctcttagcgc aactacagag aacaggggca caaacaggca
     3961 aaaaacgggc acaacctcaa tggagtgatg caacctgcct ggagtaaatg atgacacaag
     4021 gcaattgacc cacgcatgta tctatctcat tttcttacac cttctattac cttctgctct
     4081 ctctgatttg gaaaaagctg aaaaaaaagg ttgaaaccag ttccctgaaa ttattcccct
     4141 acttgactaa taagtatata aagacggtag gtattgattg taattctgta aatctatttc
     4201 ttaaacttct taaattctac ttttatagtt agtctttttt ttagttttaa aacaccagaa
     4261 cttagtttcg acggattcta gaaaaaaaaa aatgtctaac tcaatcttga atttgggttc
     4321 tttcgcttgt ttgttgtctt tgggttcaat cgttttgtgg tacactattt cagctgtttt
     4381 agcatggtac ccattgagaa aaattccagc tccatcattt ttggcaacat tttcatattt
     4441 gtggttggct aagactacat actctggtaa acaatactgg attcaaagag atttgcataa
     4501 gaaatacggt ccattggtta gaattggtcc aactgatatc atcacagatg atccagaaat
     4561 tattaagaaa atttcttcag ctagatcttc acatagaaga ggtgactggt atttgactgg
     4621 tagattcaat ccatactacg ataacatgtt tacaatgttg gaaccaggtc cacatgcaaa
     4681 agctaaagca agaactgctg cagcttattc tggtagagat atgccagatt tggaagttgg
     4741 tgttaacgct caattgcaaa ctttgatcgg tttgatgaga tctaagtacg catcaaacac
     4801 agttaagcca catcaaccat tgttagattt gggtcaagtt tcatgtttct ttactatgga
     4861 tgttatcaca agattggctt tcggtgaaga attcggttat ttgaaggaag aaacagatca
     4921 atacggtttc ttgggtgaag ttagagaatt gtggccaaga atgtctactt cagctgatac
     4981 accatggatt agaaagttct tattttctcc accattttta aaagttttgg gtccaaaacc
     5041 aactgataaa acaggttttg gtgcattgat ggctgttgca gaacatcatg ttggtaaaag
     5101 atttgctcca gatgctaaaa agaaagaaga tatgttgggt tcttttatta gacatggttt
     5161 gaaccaacaa gaatgtgaag ttgaaggttt gtttatgatt gttgctggta ctgaatctac
     5221 agcttcagca attagatcaa ctttggttca tgttatgaca tgtccaagag tttaccaaaa
     5281 gttgaagact gaaattaatt tggcagttga agagggtaaa gtttcttcac caattaaatt
     5341 ggaagaggct aagttgttgc catttttgca agctgttata tatgaaggta tcagaatgag
     5401 accaccattg ttgggtttgt tcccaaagat cgttccagat ggtggtgaag aatttcatgg
     5461 catgtttatt ccagctggta ctgcaatctg tatgaacaca tcttcattgt tgagatctac
     5521 tgctttgttt ggtgacgatg cagaagttta tagaccagaa agattcatgg aattggaaaa
     5581 atcaaagaga ggtgaaatgg aaagaaatgt tgaattggct tttggttatg gtcaatacat
     5641 gtgtgttggt aaaacagttg cttttatgga attgaataag tctatcttcg aaatcttgag
     5701 agcttttgat ttgcaattgt tatcaccagc aaaaccatgt gatgttttgt cttacggtat
     5761 tttcttggaa tcaaacatgt tggttaaggt tactgaatct gaaggtacag aatacaaata
     5821 aggatccagt gcttttaact aagaattatt agtcttttct gcttattttt tcatcatagt
     5881 ttagaacact ttatattaac gaatagttta tgaatctatt taggtttaaa aattgataca
     5941 gttttataag ttactttttc aaagactcgt gctgtctatt gcataatgca ctggaagggg
     6001 aaaaaaaagg tgcacacgcg tggctttttc ttgaatttgc agtttgaaaa atccttgcca
     6061 acagggagtt cttcagagac atggaggctc aaaacgaaat tattgacagc ctagacatca
     6121 atagtcatac aacagaaagc gaccacccaa ctttggctga taatagcgta taaacaatgc
     6181 atactttgta cgttcaaaat acaatgcagt agatatattt atgcatatta catataatac
     6241 atatcacata ggaagcaaca ggcgcgttgg acttttaatt ttcgaggacc gcgaatcctt
     6301 acatcacacc caatccccca caagtgatcc cccacacacc atagcttcaa aatgtttcta
     6361 ctcctttttt actcttccag attttctcgg actccgcgca tcgccgtacc acttcaaaac
     6421 acccaagcac agcatactaa atttcccctc tttcttcctc tagggtgtcg ttaattaccc
     6481 gtactaaagg tttggaaaag aaaaaagaca ccgcctcgtt tctttttctt cgtcgaaaaa
     6541 ggcaataaaa atttttatca cgtttctttt tcttgaaaat tttttttttt gatttttttc
     6601 tctttcgatg acctcccatt gatatttaag ttaataaacg gtcatcaatt tctcaagttt
     6661 cagtttcatt tttcttgttc tattacaact ttttttactt cttgctcatt agaaagaaag
     6721 catagcaatc taatctaagt tttaattaca aaaagcttaa aaaaaaaatg ttgttatcta
     6781 ttaaagattt gtcagaaaag tacatcatgt tgttagatgt taaagatttg tcaactttaa
     6841 aaactacagt tgctgttttg gttacagttg ctttgatcgc acaagttttg tggaagattt
     6901 tctttcatcc attgtctgct ttcccaggtc catggttcaa cagaatctct gaaatcccag
     6961 gttcatgggt tattgcaact ggtaaacaac attcatacta cagaaagttg catgaaaagt
     7021 acggtccagt tgttagagtt gctccaaatg aattgtcttt tattggtgac agagcatggg
     7081 atgatatcta tggtgttcaa aagaaaggtc caaacttcga aaaatctcca attttcattg
     7141 gtgctgtttc accattagat ggtcaaactg gtatttcttt ggctccaaat gaagcacata
     7201 caagacaaag aagagcttta gcacatgttt tctctaacac agctttgttg caacaagaag
     7261 aaatcatgag atctcatgtt gataagttgg ttggtcaatt gaagaaaact atcgcagaaa
     7321 acagaccaat taatttctct aactggtata catacactac atttgatatg atgggtgact
     7381 tgtgttttgc tgaaccattt ggttgtttgg atcaaggtgg tgcaactgaa tggtctacat
     7441 cagttattaa tgtttttaaa tctgctgcat gggatcaatc aatcagaaga gttgctggtg
     7501 ttaacacttg gttgcaaaag ttgatggtta agttgttgat cccatcaaag gctgcaaact
     7561 ggagaaaggt tcatttccaa aactctagag aaaagacttt gagaagatta gctgatggta
     7621 atagagaaca taaggatttc atctatcata tcttgaaaaa taaggaagct aaaaattctt
     7681 tatcagaaac tgaaatcatc ttgaacatgg ttttgttgat ctctgctggt acagaaacta
     7741 cagcatcatt gttgactggt tggacatact tcatctgtac tcatccagaa gtttacaaga
     7801 gattgacaga tgaaatcaga ggtagattca attcagaaca agatatcact tgggaaacag
     7861 ttaaggattt gccatatttg catgctactt tgtctgaagc attgagatta tactcaccag
     7921 ctccagcaaa tcaacaaaga attgttccac caggtggttc tgttattgat ggtcattttg
     7981 ttccaggtaa aacaactgtt gctgttgcac catgggctgc aattaattct tcattgaact
     8041 tcaaggatcc acaaaagttt attccagaaa gatggttggg tgacgaaaga ttcgttaacg
     8101 ataagttgaa cgcttctcaa ccattttcat tgggtccaag aggttgtatc ggtaaaaatt
     8161 tgtctttctt tgaaatgaga ttgatcactt caagattgtt gtggaacttc gatgtttctt
     8221 tggttactac aggtgaacat ggtgaaacta ataagttgtg ggatatggat ggtgctggta
     8281 aatacatgaa ggtttaccaa acatggaata agccagatat gtgggttatg ttaaaagaag
     8341 ttccaagata actcgagtca tgtaattagt tatgtcacgc ttacattcac gccctccccc
     8401 cacatccgct ctaaccgaaa aggaaggagt tagacaacct gaagtctagg tccctattta
     8461 tttttttata gttatgttag tattaagaac gttatttata tttcaaattt ttcttttttt
     8521 tctgtacaga cgcgtgtacg catgtaacat tatactgaaa accttgcttg agaaggtttt
     8581 gggacgctcg aaggctttaa tttgcggccg gtacccaatt cgccctatag tgagtcgtat
     8641 tacgcgcgct cactggccgt cgttttacaa cgtcgtgact gggaaaaccc tggcgttacc
     8701 caacttaatc gccttgcagc acatccccct ttcgccagct ggcgtaatag cgaagaggcc
     8761 cgcaccgatc gcccttccca acagttgcgc agcctgaatg gcgaatggcg cgacgcgccc
     8821 tgtagcggcg cattaagcgc ggcgggtgtg gtggttacgc gcagcgtgac cgctacactt
     8881 gccagcgccc tagcgcccgc tcctttcgct ttcttccctt cctttctcgc cacgttcgcc
     8941 ggctttcccc gtcaagctct aaatcggggg ctccctttag ggttccgatt tagtgcttta
     9001 cggcacctcg accccaaaaa acttgattag ggtgatggtt cacgtagtgg gccatcgccc
     9061 tgatagacgg tttttcgccc tttgacgttg gagtccacgt tctttaatag tggactcttg
     9121 ttccaaactg gaacaacact caaccctatc tcggtctatt cttttgattt ataagggatt
     9181 ttgccgattt cggcctattg gttaaaaaat gagctgattt aacaaaaatt taacgcgaat
     9241 tttaacaaaa tattaacgtt tacaatttcc tgatgcggta ttttctcctt acgcatctgt
     9301 gcggtatttc acaccgcata gggtaataac tgatataatt aaattgaagc tctaatttgt
     9361 gagtttagta tacatgcatt tacttataat acagtttttt agttttgctg gccgcatctt
     9421 ctcaaatatg cttcccagcc tgcttttctg taacgttcac cctctacctt agcatccctt
     9481 ccctttgcaa atagtcctct tccaacaata ataatgtcag atcctgtaga gaccacatca
     9541 tccacggttc tatactgttg acccaatgcg tctcccttgt catctaaacc cacaccgggt
     9601 gtcataatca accaatcgta accttcatct cttccaccca tgtctctttg agcaataaag
     9661 ccgataacaa aatctttgtc gctcttcgca atgtcaacag tacccttagt atattctcca
     9721 gtagataggg agcccttgca tgacaattct gctaacatca aaaggcctct aggttccttt
     9781 gttacttctt ctgccgcctg cttcaaaccg ctaacaatac ctgggcccac cacaccgtgt
     9841 gcattcgtaa tgtctgccca ttctgctatt ctgtatacac ccgcagagta ctgcaatttg
     9901 actgtattac caatgtcagc aaattttctg tcttcgaaga gtaaaaaatt gtacttggcg
     9961 gataatgcct ttagcggctt aactgtgccc tccatggaaa aatcagtcaa gatatccaca
    10021 tgtgttttta gtaaacaaat tttgggacct aatgcttcaa ctaactccag taattccttg
    10081 gtggtacgaa catccaatga agcacacaag tttgtttgct tttcgtgcat gatattaaat
    10141 agcttggcag caacaggact aggatgagta gcagcacgtt ccttatatgt agctttcgac
    10201 atgatttatc ttcgtttcct gcaggttttt gttctgtgca gttgggttaa gaatactggg
    10261 caatttcatg tttcttcaac actacatatg cgtatatata ccaatctaag tctgtgctcc
    10321 ttccttcgtt cttccttctg ttcggagatt accgaatcaa aaaaatttca aagaaaccga
    10381 aatcaaaaaa aagaataaaa aaaaaatgat gaattgaatt gaaaagctgt ggtatggtgc
    10441 actctcagta caatctgctc tgatgccgca tagttaagcc agccccgaca cccgccaaca
    10501 cccgctgacg cgccctgacg ggcttgtctg ctcccggcat ccgcttacag acaagctgtg
    10561 accgtctccg ggagctgcat gtgtcagagg ttttcaccgt catcaccgaa acgcgcga
//
