# Supplementary material for: Multi-step pathway engineering in probiotic Saccharomyces boulardii for abscisic acid production in the gut
Source: Metab Eng Commun. 2025 May 30;20:e00263. doi: 10.1016/j.mec.2025.e00263 (PMC12173631; doi:10.1016/j.mec.2025.e00263)
Supplement: Multimedia component 10 [file mmc10.zip › Supplemental_sequence_maps/ABA1-CPR1-ABA3-ABA2-BMR-ABA4.gb]

LOCUS       ABA1-CPR1-ABA3-A       16604 bp DNA     circular SYN 30-SEP-2021
DEFINITION  synthetic circular DNA
ACCESSION   .
VERSION     .
KEYWORDS    .
SOURCE      synthetic DNA construct
  ORGANISM  synthetic DNA construct
REFERENCE   1  (bases 1 to 16604)
  AUTHORS   Trial User
  TITLE     Direct Submission
  JOURNAL   Exported May 13, 2025 from SnapGene Viewer 7.2.1
            https://www.snapgene.com
FEATURES             Location/Qualifiers
     source          1..16604
                     /mol_type="other DNA"
                     /organism="synthetic DNA construct"
     misc_feature    1..4890
                     /label=plasmid backbone
     misc_feature    5366..6020
                     /label=TDH3p
     CDS             6036..7562
                     /codon_start=1
                     /label=bcABA1
                     /translation="MSNSILNLGSFACLLSLGSIVLWYTISAVLAWYPLRKIPAPSFLA
                     TFSYLWLAKTTYSGKQYWIQRDLHKKYGPLVRIGPTDIITDDPEIIKKISSARSSHRRG
                     DWYLTGRFNPYYDNMFTMLEPGPHAKAKARTAAAYSGRDMPDLEVGVNAQLQTLIGLMR
                     SKYASNTVKPHQPLLDLGQVSCFFTMDVITRLAFGEEFGYLKEETDQYGFLGEVRELWP
                     RMSTSADTPWIRKFLFSPPFLKVLGPKPTDKTGFGALMAVAEHHVGKRFAPDAKKKEDM
                     LGSFIRHGLNQQECEVEGLFMIVAGTESTASAIRSTLVHVMTCPRVYQKLKTEINLAVE
                     EGKVSSPIKLEEAKLLPFLQAVIYEGIRMRPPLLGLFPKIVPDGGEEFHGMFIPAGTAI
                     CMNTSSLLRSTALFGDDAEVYRPERFMELEKSKRGEMERNVELAFGYGQYMCVGKTVAF
                     MELNKSIFEILRAFDLQLLSPAKPCDVLSYGIFLESNMLVKVTESEGTEYK"
     primer_bind     7563..7584
                     /label=Primer 1
     misc_feature    7692..8126
                     /label=Flavodoxin1
     misc_feature    8301..9566
                     /label=CPOR
     primer_bind     complement(9543..9566)
                     /label=Primer 2
     misc_feature    9567..9626
                     /label=ERBV1
     misc_feature    9627..10949
                     /label=bcABA3
     misc_feature    10956..11180
                     /label=ScENO2 terminator
     misc_feature    11181..11880
                     /label=ScTEF1p
     CDS             11896..13476
                     /codon_start=1
                     /label=bcABA2
                     /translation="MLLSIKDLSEKYIMLLDVKDLSTLKTTVAVLVTVALIAQVLWKIF
                     FHPLSAFPGPWFNRISEIPGSWVIATGKQHSYYRKLHEKYGPVVRVAPNELSFIGDRAW
                     DDIYGVQKKGPNFEKSPIFIGAVSPLDGQTGISLAPNEAHTRQRRALAHVFSNTALLQQ
                     EEIMRSHVDKLVGQLKKTIAENRPINFSNWYTYTTFDMMGDLCFAEPFGCLDQGGATEW
                     STSVINVFKSAAWDQSIRRVAGVNTWLQKLMVKLLIPSKAANWRKVHFQNSREKTLRRL
                     ADGNREHKDFIYHILKNKEAKNSLSETEIILNMVLLISAGTETTASLLTGWTYFICTHP
                     EVYKRLTDEIRGRFNSEQDITWETVKDLPYLHATLSEALRLYSPAPANQQRIVPPGGSV
                     IDGHFVPGKTTVAVAPWAAINSSLNFKDPQKFIPERWLGDERFVNDKLNASQPFSLGPR
                     GCIGKNLSFFEMRLITSRLLWNFDVSLVTTGEHGETNKLWDMDGAGKYMKVYQTWNKPD
                     MWVMLKEVPR"
     misc_feature    13477..15249
                     /label=BMR
     misc_feature    15250..15306
                     /label=OpbuCPV18
     misc_feature    15307..16083
                     /label=bcABA4
     misc_feature    16097..16286
                     /label=CYC1 terminator
ORIGIN
        1 ggctttcccc gtcaagctct aaatcggggg ctccctttag ggttccgatt tagtgcttta
       61 cggcacctcg accccaaaaa acttgattag ggtgatggtt cacgtagtgg gccatcgccc
      121 tgatagacgg tttttcgccc tttgacgttg gagtccacgt tctttaatag tggactcttg
      181 ttccaaactg gaacaacact caaccctatc tcggtctatt cttttgattt ataagagatc
      241 tgtttagctt gccttgtccc cgccgggtca cccggccagc gacatggagg cccagaatac
      301 cctccttgac agtcttgacg tgcgcagctc aggggcatga tgtgactgtc gcccgtacat
      361 ttagcccata catccccatg tataatcatt tgcatccata cattttgatg gccgcacggc
      421 gcgaagcaaa aattacggct cctcgctgca gacctgcgag cagggaaacg ctcccctcac
      481 agacgcgttg aattgtcccc acgccgcgcc cctgtagaga aatataaaag gttaggattt
      541 gccactgagg ttcttctttc atatacttcc ttttaaaatc ttgctaggat acagttctca
      601 catcacatcc gaacataaac aaccatgggt aaaaagcctg aactcaccgc gacgtctgtc
      661 gagaagtttc tgatcgaaaa gttcgacagc gtctccgacc tgatgcagct ctcggagggc
      721 gaagaatctc gtgctttcag cttcgatgta ggagggcgtg gatatgtcct gcgggtaaat
      781 agctgcgccg atggtttcta caaagatcgt tatgtttatc ggcactttgc atcggccgcg
      841 ctcccgattc cggaagtgct tgacattggg gaattcagcg agagcctgac ctattgcatc
      901 tcccgccgtg cacagggtgt cacgttgcaa gacctgcctg aaaccgaact gcccgctgtt
      961 ctgcagccgg tcgcggaggc catggatgcg atcgctgcgg ccgatcttag ccagacgagc
     1021 gggttcggcc cattcggacc gcaaggaatc ggtcaataca ctacatggcg tgatttcata
     1081 tgcgcgattg ctgatcccca tgtgtatcac tggcaaactg tgatggacga caccgtcagt
     1141 gcgtccgtcg cgcaggctct cgatgagctg atgctttggg ccgaggactg ccccgaagtc
     1201 cggcacctcg tgcacgcgga tttcggctcc aacaatgtcc tgacggacaa tggccgcata
     1261 acagcggtca ttgactggag cgaggcgatg ttcggggatt cccaatacga ggtcgccaac
     1321 atcttcttct ggaggccgtg gttggcttgt atggagcagc agacgcgcta cttcgagcgg
     1381 aggcatccgg agcttgcagg atcgccgcgg ctccgggcgt atatgctccg cattggtctt
     1441 gaccaactct atcagagctt ggttgacggc aatttcgatg atgcagcttg ggcgcagggt
     1501 cgatgcgacg caatcgtccg atccggagcc gggactgtcg ggcgtacaca aatcgcccgc
     1561 agaagcgcgg ccgtctggac cgatggctgt gtagaagtac tcgccgatag tggaaaccga
     1621 cgccccagca ctcgtccgag ggcaaaggaa taatcagtac tgacaataaa aagattcttg
     1681 ttttcaagaa cttgtcattt gtatagtttt tttatattgt agttgttcta ttttaatcaa
     1741 atgttagcgt gatttatatt ttttttcgcc tcgacatcat ctgcccagat gcgaagttaa
     1801 gtgcgcagaa agtaatatca tgcgtcaatc gtatgtgaat gctggtcgct atactgctgt
     1861 cgattcgata ctaacgccgc catccatatg cgtatatata ccaatctaag tctgtgctcc
     1921 ttccttcgtt cttccttctg ttcggagatt accgaatcaa aaaaatttca aagaaaccga
     1981 aatcaaaaaa aagaataaaa aaaaaatgat gaattgaatt gaaaagctgt ggtatggtgc
     2041 actctcagta caatctgctc tgatgccgca tagttaagcc agccccgaca cccgccaaca
     2101 cccgctgacg cgccctgacg ggcttgtctg ctcccggcat ccgcttacag acaagctgtg
     2161 accgtctccg ggagctgcat gtgtcagagg ttttcaccgt catcaccgaa acgcgcgaga
     2221 cgaaagggcc tcgtgatacg cctattttta taggttaatg tcatgataat aatggtttct
     2281 tagtatgatc caatatcaaa ggaaatgata gcattgaagg atgagactaa tccaattgag
     2341 gagtggcagc atatagaaca gctaaagggt agtgctgaag gaagcatacg ataccccgca
     2401 tggaatggga taatatcaca ggaggtacta gactaccttt catcctacat aaatagacgc
     2461 atataagtac gcatttaagc ataaacacgc actatgccgt tcttctcatg tatatatata
     2521 tacaggcaac acgcagatat aggtgcgacg tgaacagtga gctgtatgtg cgcagctcgc
     2581 gttgcatttt cggaagcgct cgttttcgga aacgctttga agttcctatt ccgaagttcc
     2641 tattctctag aaagtatagg aacttcagag cgcttttgaa aaccaaaagc gctctgaaga
     2701 cgcactttca aaaaaccaaa aacgcaccgg actgtaacga gctactaaaa tattgcgaat
     2761 accgcttcca caaacattgc tcaaaagtat ctctttgcta tatatctctg tgctatatcc
     2821 ctatataacc tacccatcca cctttcgctc cttgaacttg catctaaact cgacctctac
     2881 attttttatg tttatctcta gtattactct ttagacaaaa aaattgtagt aagaactatt
     2941 catagagtga atcgaaaaca atacgaaaat gtaaacattt cctatacgta gtatatagag
     3001 acaaaataga agaaaccgtt cataattttc tgaccaatga agaatcatca acgctatcac
     3061 tttctgttca caaagtatgc gcaatccaca tcggtataga atataatcgg ggatgccttt
     3121 atcttgaaaa aatgcacccg cagcttcgct agtaatcagt aaacgcggga agtggagtca
     3181 ggcttttttt atggaagaga aaatagacac caaagtagcc ttcttctaac cttaacggac
     3241 ctacagtgca aaaagttatc aagagactgc attatagagc gcacaaagga gaaaaaaagt
     3301 aatctaagat gctttgttag aaaaatagcg ctctcgggat gcatttttgt agaacaaaaa
     3361 agaagtatag attctttgtt ggtaaaatag cgctctcgcg ttgcatttct gttctgtaaa
     3421 aatgcagctc agattctttg tttgaaaaat tagcgctctc gcgttgcatt tttgttttac
     3481 aaaaatgaag cacagattct tcgttggtaa aatagcgctt tcgcgttgca tttctgttct
     3541 gtaaaaatgc agctcagatt ctttgtttga aaaattagcg ctctcgcgtt gcatttttgt
     3601 tctacaaaat gaagcacaga tgcttcgttc aggtggcact tttcggggaa atgtgcgcgg
     3661 aacccctatt tgtttatttt tctaaataca ttcaaatatg tatccgctca tgagacaata
     3721 accctgataa atgcttcaat aatattgaaa aaggaagagt atgagtattc aacatttccg
     3781 tgtcgccctt attccctttt ttgcggcatt ttgccttcct gtttttgctc acccagaaac
     3841 gctggtgaaa gtaaaagatg ctgaagatca gttgggtgca cgagtgggtt acatcgaact
     3901 ggatctcaac agcggtaaga tccttgagag ttttcgcccc gaagaacgtt ttccaatgat
     3961 gagcactttt aaagttctgc tatgtggcgc ggtattatcc cgtattgacg ccgggcaaga
     4021 gcaactcggt cgccgcatac actattctca gaatgacttg gttgagtact caccagtcac
     4081 agaaaagcat cttacggatg gcatgacagt aagagaatta tgcagtgctg ccataaccat
     4141 gagtgataac actgcggcca acttacttct gacaacgatc ggaggaccga aggagctaac
     4201 cgcttttttg cacaacatgg gggatcatgt aactcgcctt gatcgttggg aaccggagct
     4261 gaatgaagcc ataccaaacg acgagcgtga caccacgatg cctgtagcaa tggcaacaac
     4321 gttgcgcaaa ctattaactg gcgaactact tactctagct tcccggcaac aattaataga
     4381 ctggatggag gcggataaag ttgcaggacc acttctgcgc tcggcccttc cggctggctg
     4441 gtttattgct gataaatctg gagccggtga gcgtgggtct cgcggtatca ttgcagcact
     4501 ggggccagat ggtaagccct cccgtatcgt agttatctac acgacgggga gtcaggcaac
     4561 tatggatgaa cgaaatagac agatcgctga gataggtgcc tcactgatta agcattggta
     4621 actgtcagac caagtttact catatatact ttagattgat ttaaaacttc atttttaatt
     4681 taaaaggatc taggtgaaga tcctttttga taatctcatg accaaaatcc cttaacgtga
     4741 gttttcgttc cactgagcgt cagaccccgt agaaaagatc aaaggatctt cttgagatcc
     4801 tttttttctg cgcgtaatct gctgcttgca aacaaaaaaa ccaccgctac cagcggtggt
     4861 ttgtttgccg gatcaagagc taccaactct ttttccgaag gtaactggct tcagctaacc
     4921 tccttcttat acgcctcaag acgacagatg actaccaaaa agaaatcaag atctccttgc
     4981 atatgaagat ttgacgtcgt ttacaagagc tatctcagaa atttcatcgg tattttggct
     5041 tcggttaata tctggcgtgg acccatcggt ggaaaaacgc cacagttttc aagctcaatt
     5101 atagtcacgt gggtagaaat attacactgc accgcaagaa agtacaacca gatgaatcac
     5161 atgtgaagat gttaacaagt ttacatactt tttgatcagg taagctatgc ataatgtctt
     5221 agttttagtt atgtaaagaa atgcaaactt ttagtgcata ttttatctta tatagtagag
     5281 caaagctcgc cagtgctcca gttgttacct gagaatgaag cttgatcggc ttttattctt
     5341 tcctgatagg actctgtaag tgttaagttt atcattatca atactcgcca tttcaaagaa
     5401 tacgtaaata attaatagta gtgattttcc taactttatt tagtcaaaaa attagccttt
     5461 taattctgct gtaacccgta catgcccaaa atagggggcg ggttacacag aatatataac
     5521 atcgtaggtg tctgggtgaa cagtttattc ctggcatcca ctaaatataa tggagcccgc
     5581 tttttaagct ggcatccaga aaaaaaaaga atcccagcac caaaatattg ttttcttcac
     5641 caaccatcag ttcataggtc cattctctta gcgcaactac agagaacagg ggcacaaaca
     5701 ggcaaaaaac gggcacaacc tcaatggagt gatgcaacct gcctggagta aatgatgaca
     5761 caaggcaatt gacccacgca tgtatctatc tcattttctt acaccttcta ttaccttctg
     5821 ctctctctga tttggaaaaa gctgaaaaaa aaggttgaaa ccagttccct gaaattattc
     5881 ccctacttga ctaataagta tataaagacg gtaggtattg attgtaattc tgtaaatcta
     5941 tttcttaaac ttcttaaatt ctacttttat agttagtctt ttttttagtt ttaaaacacc
     6001 agaacttagt ttcgacggat tctagaaaaa aaaaaatgtc taactcaatc ttgaatttgg
     6061 gttctttcgc ttgtttgttg tctttgggtt caatcgtttt gtggtacact atttcagctg
     6121 ttttagcatg gtacccattg agaaaaattc cagctccatc atttttggca acattttcat
     6181 atttgtggtt ggctaagact acatactctg gtaaacaata ctggattcaa agagatttgc
     6241 ataagaaata cggtccattg gttagaattg gtccaactga tatcatcaca gatgatccag
     6301 aaattattaa gaaaatttct tcagctagat cttcacatag aagaggtgac tggtatttga
     6361 ctggtagatt caatccatac tacgataaca tgtttacaat gttggaacca ggtccacatg
     6421 caaaagctaa agcaagaact gctgcagctt attctggtag agatatgcca gatttggaag
     6481 ttggtgttaa cgctcaattg caaactttga tcggtttgat gagatctaag tacgcatcaa
     6541 acacagttaa gccacatcaa ccattgttag atttgggtca agtttcatgt ttctttacta
     6601 tggatgttat cacaagattg gctttcggtg aagaattcgg ttatttgaag gaagaaacag
     6661 atcaatacgg tttcttgggt gaagttagag aattgtggcc aagaatgtct acttcagctg
     6721 atacaccatg gattagaaag ttcttatttt ctccaccatt tttaaaagtt ttgggtccaa
     6781 aaccaactga taaaacaggt tttggtgcat tgatggctgt tgcagaacat catgttggta
     6841 aaagatttgc tccagatgct aaaaagaaag aagatatgtt gggttctttt attagacatg
     6901 gtttgaacca acaagaatgt gaagttgaag gtttgtttat gattgttgct ggtactgaat
     6961 ctacagcttc agcaattaga tcaactttgg ttcatgttat gacatgtcca agagtttacc
     7021 aaaagttgaa gactgaaatt aatttggcag ttgaagaggg taaagtttct tcaccaatta
     7081 aattggaaga ggctaagttg ttgccatttt tgcaagctgt tatatatgaa ggtatcagaa
     7141 tgagaccacc attgttgggt ttgttcccaa agatcgttcc agatggtggt gaagaatttc
     7201 atggcatgtt tattccagct ggtactgcaa tctgtatgaa cacatcttca ttgttgagat
     7261 ctactgcttt gtttggtgac gatgcagaag tttatagacc agaaagattc atggaattgg
     7321 aaaaatcaaa gagaggtgaa atggaaagaa atgttgaatt ggcttttggt tatggtcaat
     7381 acatgtgtgt tggtaaaaca gttgctttta tggaattgaa taagtctatc ttcgaaatct
     7441 tgagagcttt tgatttgcaa ttgttatcac cagcaaaacc atgtgatgtt ttgtcttacg
     7501 gtattttctt ggaatcaaac atgttggtta aggttactga atctgaaggt acagaataca
     7561 aaacaaaggg taaatactgg ggtgttgtta aagatccata tgctacttct tacgctgcaa
     7621 caaatggtaa taagccagca aagactagaa acatcacaga aaagatggat gaatctaata
     7681 agaactgtgt tgttttctat ggttcacaaa ctggtacagc tgaagattac gcatctagat
     7741 tggctaagga gggtaaatca agatttggtt tggaaactat ggttgctgat ttggaagatt
     7801 acgattacga tactttggat acattcggtg aagataaggt tgcaatcttc gttttggcta
     7861 catatggtga aggtgaacca actgataacg ctgttgattt ctacgaatac ttcatgaatg
     7921 aagatgttga attttcttca ggtgaaaaat ctttggcaaa tttgaagttc gttgctttcg
     7981 gtttgggtaa caacacatac gaacattaca actcaatggt tagaaacgtt actaaggcat
     8041 tcgaaaagtt gggtgctaca agaattggtg aagcaggtga aggtgacgat ggtgctggta
     8101 ctatggaaga agatttcttg gcatggaaag atccaatgtg gacagctttg gcagaaaaga
     8161 tgggtttaca agaaagagaa gctgttttcg aaccagtttt cgcaatcact gatagagaag
     8221 aattgacaaa ggattcttca gaagtttatt tgggtgaacc aaataagatg catttggaag
     8281 gtacttctaa aggtccatat aatgctcata atccatacat tgcaccaatt tctgaatcaa
     8341 aggaattgtt tacagttaag gatagaaact gtttacattt ggaaatcgat atctctggtt
     8401 caaatttgtc ataccaaact ggtgaccata ttgctgtttg gccaacaaat gcaggtagag
     8461 aagttgatag atttttggat gttactggtt tgtcttctaa gaaagattct gttattacag
     8521 ttaaggcatt ggattcaact gctaaagttc catttccaac accaactaca tacgatgcta
     8581 tcgttagata ccatatggaa atctgtgcac cagtttctag acaatttttg gctacattag
     8641 ctgcatttgc accaaacgat gctattaaag cagaaatgga aaaattgggt ggtgacaaag
     8701 attacttcca tcaaaagatt tcaaacaact acttgaacat cgctcaagtt ttgcaagaag
     8761 ttggtggtca agaaaaatgg tctgcaatcc cattttcagc ttttattgaa ggtttgggta
     8821 aaatccaacc aagatactac tctatctctt catcttcatt ggttcaaaag aagaaaattt
     8881 ctatcactgc tgttgttgaa tcaacagata ttccaggtag aactgatgct ttgaagggtg
     8941 ttactacaaa ctatttgttg gcattgaagc aaaaacaaca tggtgacgaa catccagatc
     9001 cacatggttt gacttacgaa atcacaggtc caagaaataa gtacgatggt attcatgttc
     9061 cagttcatgt tagacattct aacttcaagt taccatctga tccatcaaaa ccagttatta
     9121 tgattggtcc aggtactggt gttgcacctt ttagagcttt tgttcaagaa agagctgcac
     9181 aagctaaagc aggtgaaaac gttggtagaa ctatcttgtt tttcggttgt agaaagtcaa
     9241 cagaagattt catgtacaag gatgaatgga aggaatacga agaagctttg ggtgacaaat
     9301 tttctttgat cactgcattt tcaagagagg gtaaagaaaa ggtttacgtt caacatagat
     9361 tgaaagaaca tgctaaggaa attaatgatt tgttgatgca aaaatcttat ttttacgttt
     9421 gtggtgacgc tgcaaacatg gctagagaag ttaacacagt tttgggtcaa atcatctctg
     9481 aacaaagagg tattccagaa tcaaaggctg aagatatcgt taagtctatg agatcagcaa
     9541 atcaatacca agaagatgtt tggtctggtg ctactaattt ttctttgttg aaattggctg
     9601 gtgatgttga attgaatcca ggtccaatgc aacaagttat tactcaaaca ttggttgatg
     9661 atagattcat tcaaatctct gattctaaga aatctgaagg tttggctact gattctacaa
     9721 aaagacaatc acaagaacaa ccaatccatg ataaggatcc aattaaagct gcaactgctg
     9781 caatggcaac tacaccatta gttaaggaac atcaagatac atggtattac ccaccagata
     9841 tcgctaacga tttgcaatca attaatttgc cagcagaatt gaagggtgaa atcttcgctt
     9901 gtgcatggga atacactaga tgtgttatcc caaactacac aaactggaac agatacgttg
     9961 cttttatgag aatcatcatc atgggtatca ttgcagaatt cagaggtgaa atggttgatg
    10021 ttactgcttc taacaatttg ttgggttacg atttggatgc aactttggct gcattatttg
    10081 aaggtacacc aggtcataag gaaatggcta gagaatacaa gacatttttg ttgatcacag
    10141 cagataaagc ttctgaaaga agagatggtg aattgtttag aagatacgtt aacgctttgg
    10201 cacaatcacc aagacattgg tttagaatga gagattgtga tgctttggca agattcacta
    10261 ttgcttctgc attggcttgt aacgatttgg atgatatctg gttcacagaa gatcaattcg
    10321 aaatcttgac tgaaatcggt gacacattgt atgatgcagt tgctttttac aaacatagag
    10381 ctgaaggtga aactaactct acattcgcat acatgccaga agatttgaga attaaagctt
    10441 actcagaatg tagagaaatt ttgtgggcat tagatgctgc atgggctaga aacccaaagt
    10501 tggcaaacgt tattaatttt gttagatttt tcggtggtcc aatccatatg atgatgagaa
    10561 gatacagatt cgttgaagaa aatttgacta tcggtaaatc tgaaacagat aaggttgttg
    10621 atcaaactag aaagaatttc aagttgtgga atagagttga tgctaataag agatcagttt
    10681 tgaacacaca aagatacaag gcattgatcg ctagatctga agaattgatg tttccaggtt
    10741 tgtcagaatt tttagaaatg ggtggtgacg gtatctgtga taagtgtaag tacagagaat
    10801 cttacggtgc tgaattatca catcaatttg gtggtgttga attgtgttct gaatgtagat
    10861 tgtcatggag aaagtatttg gaatgtttcg ttgaaagagc tactaaggtt ttcccagaat
    10921 tgaagacaca ttttgaagtt ccagtttaag gatccagtgc ttttaactaa gaattattag
    10981 tcttttctgc ttattttttc atcatagttt agaacacttt atattaacga atagtttatg
    11041 aatctattta ggtttaaaaa ttgatacagt tttataagtt actttttcaa agactcgtgc
    11101 tgtctattgc ataatgcact ggaaggggaa aaaaaaggtg cacacgcgtg gctttttctt
    11161 gaatttgcag tttgaaaaat ccttgccaac agggagttct tcagagacat ggaggctcaa
    11221 aacgaaatta ttgacagcct agacatcaat agtcatacaa cagaaagcga ccacccaact
    11281 ttggctgata atagcgtata aacaatgcat actttgtacg ttcaaaatac aatgcagtag
    11341 atatatttat gcatattaca tataatacat atcacatagg aagcaacagg cgcgttggac
    11401 ttttaatttt cgaggaccgc gaatccttac atcacaccca atcccccaca agtgatcccc
    11461 cacacaccat agcttcaaaa tgtttctact ccttttttac tcttccagat tttctcggac
    11521 tccgcgcatc gccgtaccac ttcaaaacac ccaagcacag catactaaat ttcccctctt
    11581 tcttcctcta gggtgtcgtt aattacccgt actaaaggtt tggaaaagaa aaaagacacc
    11641 gcctcgtttc tttttcttcg tcgaaaaagg caataaaaat ttttatcacg tttctttttc
    11701 ttgaaaattt ttttttttga tttttttctc tttcgatgac ctcccattga tatttaagtt
    11761 aataaacggt catcaatttc tcaagtttca gtttcatttt tcttgttcta ttacaacttt
    11821 ttttacttct tgctcattag aaagaaagca tagcaatcta atctaagttt taattacaaa
    11881 aagcttaaaa aaaaaatgtt gttatctatt aaagatttgt cagaaaagta catcatgttg
    11941 ttagatgtta aagatttgtc aactttaaaa actacagttg ctgttttggt tacagttgct
    12001 ttgatcgcac aagttttgtg gaagattttc tttcatccat tgtctgcttt cccaggtcca
    12061 tggttcaaca gaatctctga aatcccaggt tcatgggtta ttgcaactgg taaacaacat
    12121 tcatactaca gaaagttgca tgaaaagtac ggtccagttg ttagagttgc tccaaatgaa
    12181 ttgtctttta ttggtgacag agcatgggat gatatctatg gtgttcaaaa gaaaggtcca
    12241 aacttcgaaa aatctccaat tttcattggt gctgtttcac cattagatgg tcaaactggt
    12301 atttctttgg ctccaaatga agcacataca agacaaagaa gagctttagc acatgttttc
    12361 tctaacacag ctttgttgca acaagaagaa atcatgagat ctcatgttga taagttggtt
    12421 ggtcaattga agaaaactat cgcagaaaac agaccaatta atttctctaa ctggtataca
    12481 tacactacat ttgatatgat gggtgacttg tgttttgctg aaccatttgg ttgtttggat
    12541 caaggtggtg caactgaatg gtctacatca gttattaatg tttttaaatc tgctgcatgg
    12601 gatcaatcaa tcagaagagt tgctggtgtt aacacttggt tgcaaaagtt gatggttaag
    12661 ttgttgatcc catcaaaggc tgcaaactgg agaaaggttc atttccaaaa ctctagagaa
    12721 aagactttga gaagattagc tgatggtaat agagaacata aggatttcat ctatcatatc
    12781 ttgaaaaata aggaagctaa aaattcttta tcagaaactg aaatcatctt gaacatggtt
    12841 ttgttgatct ctgctggtac agaaactaca gcatcattgt tgactggttg gacatacttc
    12901 atctgtactc atccagaagt ttacaagaga ttgacagatg aaatcagagg tagattcaat
    12961 tcagaacaag atatcacttg ggaaacagtt aaggatttgc catatttgca tgctactttg
    13021 tctgaagcat tgagattata ctcaccagct ccagcaaatc aacaaagaat tgttccacca
    13081 ggtggttctg ttattgatgg tcattttgtt ccaggtaaaa caactgttgc tgttgcacca
    13141 tgggctgcaa ttaattcttc attgaacttc aaggatccac aaaagtttat tccagaaaga
    13201 tggttgggtg acgaaagatt cgttaacgat aagttgaacg cttctcaacc attttcattg
    13261 ggtccaagag gttgtatcgg taaaaatttg tctttctttg aaatgagatt gatcacttca
    13321 agattgttgt ggaacttcga tgtttctttg gttactacag gtgaacatgg tgaaactaat
    13381 aagttgtggg atatggatgg tgctggtaaa tacatgaagg tttaccaaac atggaataag
    13441 ccagatatgt gggttatgtt aaaagaagtt ccaagaattc cttcacctag cactgaacag
    13501 tctgctaaaa aagtacgcaa aaaggcagaa aacgctcata atacgccgct gcttgtgcta
    13561 tacggttcaa atatgggaac agctgaagga acggcgcgtg atttagcaga tattgcaatg
    13621 agcaaaggat ttgcaccgca ggtcgcaacg cttgattcac acgccggaaa tcttccgcgc
    13681 gaaggagctg tattaattgt aacggcgtct tataacggtc atccgcctga taacgcaaag
    13741 caatttgtcg actggttaga ccaagcgtct gctgatgaag taaaaggcgt tcgctactcc
    13801 gtatttggat gcggcgataa aaactgggct actacgtatc aaaaagtgcc tgcttttatc
    13861 gatgaaacgc ttgccgctaa aggggcagaa aacatcgctg accgcggtga agcagatgca
    13921 agcgacgact ttgaaggcac atatgaagaa tggcgtgaac atatgtggag tgacgtagca
    13981 gcctacttta acctcgacat tgaaaacagt gaagataata aatctactct ttcacttcaa
    14041 tttgtcgaca gcgccgcgga tatgccgctt gcgaaaatgc acggtgcgtt ttcaacgaac
    14101 gtcgtagcaa gcaaagaact tcaacagcca ggcagtgcac gaagcacgcg acatcttgaa
    14161 attgaacttc caaaagaagc ttcttatcaa gaaggagatc atttaggtgt tattcctcgc
    14221 aactatgaag gaatagtaaa ccgtgtaaca gcaaggttcg gcctagatgc atcacagcaa
    14281 atccgtctgg aagcagaaga agaaaaatta gctcatttgc cactcgctaa aacagtatcc
    14341 gtagaagagc ttctgcaata cgtggagctt caagatcctg ttacgcgcac gcagcttcgc
    14401 gcaatggctg ctaaaacggt ctgcccgccg cataaagtag agcttgaagc cttgcttgaa
    14461 aagcaagcct acaaagaaca agtgctggca aaacgtttaa caatgcttga actgcttgaa
    14521 aaatacccgg cgtgtgaaat gaaattcagc gaatttatcg cccttctgcc aagcatacgc
    14581 ccgcgctatt actcgatttc ttcatcacct cgtgtcgatg aaaaacaagc aagcatcacg
    14641 gtcagcgttg tctcaggaga agcgtggagc ggatatggag aatataaagg aattgcgtcg
    14701 aactatcttg ccgagctgca agaaggagat acgattacgt gctttatttc cacaccgcag
    14761 tcagaattta cgctgccaaa agaccctgaa acgccgctta tcatggtcgg accgggaaca
    14821 ggcgtcgcgc cgtttagagg ctttgtgcag gcgcgcaaac agctaaaaga acaaggacag
    14881 tcacttggag aagcacattt atacttcggc tgccgttcac ctcatgaaga ctatctgtat
    14941 caagaagagc ttgaaaacgc ccaaagcgaa ggcatcatta cgcttcatac cgctttttct
    15001 cgcatgccaa atcagccgaa aacatacgtt cagcacgtaa tggaacaaga cggcaagaaa
    15061 ttgattgaac ttcttgatca aggagcgcac ttctatattt gcggagacgg aagccaaatg
    15121 gcacctgccg ttgaagcaac gcttatgaaa agctatgctg acgttcacca agtgagtgaa
    15181 gcagacgctc gcttatggct gcagcagcta gaagaaaaag gccgatacgc aaaagacgtg
    15241 tgggctggga aatctaatta tgatttatta aaattatgtg gtgatgttga atctaatcca
    15301 ggtccaatgt cttcacaacc ttttactaat aaggttattg cattgacagg ttctgcttca
    15361 ggtattggtt tagaaactgc aaaattgtta gcttctagag gtgcaagatt gtcattagca
    15421 gatatccaag aggataagtt gaaggaatta caagctcaat tggaatctga ataccatgtt
    15481 gatgttatca ctacaaaggt tgatgttaga aagttcggtg aagttgaagc atggatcaat
    15541 aagacaatcg ataacttcgg taaattggat ggttctgcta atttggcagg tgttgctcca
    15601 gaatcaattg gtttgaaagg tattgttgaa caagatttgg atgaatggga atttgttttg
    15661 ggtgttaatt tgactggtac aatgaactct ttgaaggcac aattgaaagt tatggctaac
    15721 aacggttcaa tcgttaacgc ttcttcaatc agaggtttga ctggtgctgc taaaaatgca
    15781 tcttactctt cagctaagca tggtatcatc ggtttgacta gaacagctgc aaaagaagtt
    15841 ggtggtaaag gtattagagt taatgcaatt tgtccaggta gaatttcaac tccaatgttg
    15901 aagacagctg aaaactctat tggtttgcat ttgcaaccag gttcagcaaa ttatccacca
    15961 attgctttgg gtagagatgg tgaagctaag gaagttgcac aattggttgc atttttgttg
    16021 tctgatgaat caacatacat ttctggtgct gatatttcaa ttgatggtgg ttggagatgt
    16081 taaatcgcgt gcattcatcc gctctaaccg aaaaggaagg agttagacaa cctgaagtct
    16141 aggtccctat ttattttttt atagttatgt tagtattaag aacgttattt atatttcaaa
    16201 tttttctttt ttttctgtac agacgcgtgt acgcatgtaa cattatactg aaaaccttgc
    16261 ttgagaaggt tttgggacgc tcgaagcctt ggtagaatat gacgagtttc cttaggcgtt
    16321 gatgtaggag tttctcactg ttgaaagcag taaaattact tcaaagaatg gctttctttc
    16381 ttcccttaaa gactataagt tgtcaggttt cacgtggcaa ctacaagaaa aaaaattctt
    16441 acgcgtgaac caaaacaaaa attatcaacc aatacatgtc gacaaataat gaagtagagc
    16501 aatagccacg ataacagacc ttgattaaat gtaaactaca tataagttta taagggttgg
    16561 ttggttccat tattttttgt tttttatata aagcctatga aaaa
//
