# Supplementary material for: Multi-step pathway engineering in probiotic Saccharomyces boulardii for abscisic acid production in the gut
Source: Metab Eng Commun. 2025 May 30;20:e00263. doi: 10.1016/j.mec.2025.e00263 (PMC12173631; doi:10.1016/j.mec.2025.e00263)
Supplement: Multimedia component 10 [file mmc10.zip › Supplemental_sequence_maps/IS2.1 - pTEF1-bccpr1-tCYC1.gb]

LOCUS       IS2.1_-_pTEF1-bc        6962 bp DNA     circular SYN 13-MAY-2025
DEFINITION  synthetic circular DNA
ACCESSION   .
VERSION     .
KEYWORDS    .
SOURCE      synthetic DNA construct
  ORGANISM  synthetic DNA construct
REFERENCE   1  (bases 1 to 6962)
  AUTHORS   .
  TITLE     Direct Submission
  JOURNAL   Exported May 13, 2025 from SnapGene Viewer 7.2.1
            https://www.snapgene.com
COMMENT     Sequence Label: IS2.1 - pTEF1-bccpr1-tCYC1
FEATURES             Location/Qualifiers
     source          1..6962
                     /mol_type="other DNA"
                     /organism="synthetic DNA construct"
     gene            complement(443..2362)
                     /label=FUI1
     primer_bind     2464..2484
                     /label=D-2402
     misc_feature    2649..2716
                     /label=H1
     misc_feature    2717..5418
                     
     misc_feature    2720..3139
                     /label=pTEF1
     gene            3140..5218
                     /label=bccpr1
     misc_feature    5232..5421
                     /label=tCYC1
     misc_feature    5419..5421
                     /label=PAM
     misc_feature    complement(5422..5487)
                     /label=H2
     primer_bind     complement(5638..5658)
                     /label=D-2403
     gene            6031..6756
                     /label=PRE7
ORIGIN
        1 acagagacta aggtaagacc tgttctgctc agataagtgg cgttgtccag gtatcagttc
       61 tacgggaacg taagaaaaaa ttttgcgtga gctctcttga gaaccaaacc ttcttttttt
      121 tttttacgaa atgctatttc gttgcagtga gaaggatttt ttgaaaacag aaatgagtta
      181 ggccaggctg ctcgtactcg cttaaattag gagtgcgaga ctgaagacct atggtaaaca
      241 agactttttt taactaatca agcatgcgta aggttatttt tacaaaataa aggttacaat
      301 ttgagattat gcagaagcat atgtctatat gtatgcaaca aatatgatga ggcctatgca
      361 gattataagt aaattatttt tttttttttt tggctttgac attatcatga taaggtgcta
      421 cttgcgttgt taacaattgt gtttagacat atcgtatctt ttcatagcca gtggaaacgc
      481 cgccatattc ttcaaaagct tctctttcag ttccgaattc ttctacttcg acccactctt
      541 cgagccattt acggtcagtt atcttggcat cgcctggaat acccttaatt gggtaaaaat
      601 acactaaaat gcagtaactc aatgctgcaa tgagataacc aacgaaatag tttaggtagt
      661 aaactttcat agcgccaata ggcacagaaa ctcccactga acctaaaaag cctgcaaaat
      721 taggagcaat accaaatata taagctacca ccgccctcca gttcgtacca tatttattgt
      781 acatgtagta cgatcctggc ttgtcggtgt agcaatggaa aatattaacg taaccctttc
      841 tgacaatgaa gtaatcggct gatattacac ccgcaatagc acttaagaaa actgcatatg
      901 ccgctagtgc cgtagtaaac tttgacgatg atgataataa atcccagggg caaatcgcca
      961 acgatattag agcacaaata taagaaccgc gtctgatatt gatgaattta ggcaataatg
     1021 cagtcagatc ggtacctgca gggatcgagt taccagacaa gttggcaccc agctggtcaa
     1081 acgcaaaaat gaaagatatt aagaatacgc cggctctgtt ccccgaagta tagttatcca
     1141 agtacctgtt cagaatgtct aggggactcc aataatttac tccgtacaat gtataagctg
     1201 cggagacaga caatattccg attaaggaaa taatggcata gcagacgggt agcgcaatca
     1261 attgcgagta aacagatgac ttgtaggtct taccgaatct agtgaagtca ggagcgttta
     1321 ggattaaagt agagaagtta tccagagcac tcataatagc tctaatgaca gaccatgcta
     1381 aaaccgtctt gctgattgcg ccaccattgt catttaggga acccaatgcc aaatgacctt
     1441 tggccttaca aagagtccaa atcaaaaaac cgaaggccgc aaatggagtg atggcggatt
     1501 tgagtgcaaa tatatgacgc aatttgtcag gtggaaacca taggaacggt aaacatgcga
     1561 cccagaagac catgaagcac atgaactcga agttcgtcaa attggggttc tttatggtgt
     1621 ctttgattct agtattcaaa ttagtaccga agatagcctt tagcatcaac tgaacacatt
     1681 gactaccgat ataagccaaa gtagaattcc agacacatgc catgacgaca cggttgatga
     1741 caatccagat ggagaagtag ataccaaatg atactcttga ggaaatgggg aaagagatat
     1801 ggtaattgtt ccccactttg gaacccagta tcaagaaaaa tgcgacaaac gtgtatccaa
     1861 cccaaataca gatccaagtc tgccaccagt taagccctaa ctgtagccca gtggctgaga
     1921 tttgccatgt attgacgtta aaggacccag aaatccaaaa gaaaatgtac tgcttccatg
     1981 tccacgttct tctttttgcc tccacgggcc gcagatctgt gttgtacaag tacgtcgaac
     2041 ggagggactc ctgtaaatct ttaaatgtcc taattggatt ttcgggctta tgatcggcca
     2101 aatcggtaga gtcattctta acctcaaaaa actcgacaac tctttgcagc caagacacct
     2161 tttcgtcatc ctgagcaatg gttatattgt tttctgaatc ggtatctttt ttttcaatga
     2221 cattagcatc aaccttagaa gtaattttag tcgcatcacc catctcggac tctttcgtga
     2281 tttcttcgta atcctccgtc ggtatagtgt cgtccttcat tgtttttgaa gaattatcga
     2341 atccagaatc agataccggc attttctctt atatagaatt aatgaatgag aggactagtt
     2401 accgcctttt atttccgcaa tgtgctgcaa agtaaagcaa agctgtccaa tactatgttt
     2461 taaattttac aagaaggtcg aagcaatact actgttatat aaaagatagg atagcatgtc
     2521 atcgagtaat tgagcaagag aggaaatgaa aaacttttcc gttggagaat tgatcaaaaa
     2581 ttttcaaaaa tacgacatgt ccctgtgttg tccaggctga cacaatagtt tcagtagcga
     2641 gaaccgccaa gttttattgc agcatccttt aatggcaaag atggcgcgat aaggacgaaa
     2701 ccggcaaatc ccgagcgccg cacacaccat agcttcaaaa tgtttctact ccttttttac
     2761 tcttccagat tttctcggac tccgcgcatc gccgtaccac ttcaaaacac ccaagcacag
     2821 catactaaat ttcccctctt tcttcctcta gggtgtcgtt aattacccgt actaaaggtt
     2881 tggaaaagaa aaaagagacc gcctcgtttc tttttcttcg tcgaaaaagg caataaaaat
     2941 ttttatcacg tttctttttc ttgaaaattt ttttttttga tttttttctc tttcgatgac
     3001 ctcccattga tatttaagtt aataaacggt cttcaatttc tcaagtttca gtttcatttt
     3061 tcttgttcta ttacaacttt ttttacttct tgctcattag aaagaaagca tagcaatcta
     3121 atctaagttt taattacaaa tgggtggtca attggatgtt ttggatatcg ttgttttggg
     3181 tgttttggca ttgggtacta tcgcttactt cacaaagggt aaatactggg gtgttgttaa
     3241 agatccatat gctacttctt acgctgcaac aaatggtaat aagccagcaa agactagaaa
     3301 catcacagaa aagatggatg aatctaataa gaactgtgtt gttttctatg gttcacaaac
     3361 tggtacagct gaagattacg catctagatt ggctaaggag ggtaaatcaa gatttggttt
     3421 ggaaactatg gttgctgatt tggaagatta cgattacgat actttggata cattcggtga
     3481 agataaggtt gcaatcttcg ttttggctac atatggtgaa ggtgaaccaa ctgataacgc
     3541 tgttgatttc tacgaatact tcatgaatga agatgttgaa ttttcttcag gtgaaaaatc
     3601 tttggcaaat ttgaagttcg ttgctttcgg tttgggtaac aacacatacg aacattacaa
     3661 ctcaatggtt agaaacgtta ctaaggcatt cgaaaagttg ggtgctacaa gaattggtga
     3721 agcaggtgaa ggtgacgatg gtgctggtac tatggaagaa gatttcttgg catggaaaga
     3781 tccaatgtgg acagctttgg cagaaaagat gggtttacaa gaaagagaag ctgttttcga
     3841 accagttttc gcaatcactg atagagaaga attgacaaag gattcttcag aagtttattt
     3901 gggtgaacca aataagatgc atttggaagg tacttctaaa ggtccatata atgctcataa
     3961 tccatacatt gcaccaattt ctgaatcaaa ggaattgttt acagttaagg atagaaactg
     4021 tttacatttg gaaatcgata tctctggttc aaatttgtca taccaaactg gtgaccatat
     4081 tgctgtttgg ccaacaaatg caggtagaga agttgataga tttttggatg ttactggttt
     4141 gtcttctaag aaagattctg ttattacagt taaggcattg gattcaactg ctaaagttcc
     4201 atttccaaca ccaactacat acgatgctat cgttagatac catatggaaa tctgtgcacc
     4261 agtttctaga caatttttgg ctacattagc tgcatttgca ccaaacgatg ctattaaagc
     4321 agaaatggaa aaattgggtg gtgacaaaga ttacttccat caaaagattt caaacaacta
     4381 cttgaacatc gctcaagttt tgcaagaagt tggtggtcaa gaaaaatggt ctgcaatccc
     4441 attttcagct tttattgaag gtttgggtaa aatccaacca agatactact ctatctcttc
     4501 atcttcattg gttcaaaaga agaaaatttc tatcactgct gttgttgaat caacagatat
     4561 tccaggtaga actgatgctt tgaagggtgt tactacaaac tatttgttgg cattgaagca
     4621 aaaacaacat ggtgacgaac atccagatcc acatggtttg acttacgaaa tcacaggtcc
     4681 aagaaataag tacgatggta ttcatgttcc agttcatgtt agacattcta acttcaagtt
     4741 accatctgat ccatcaaaac cagttattat gattggtcca ggtactggtg ttgcaccttt
     4801 tagagctttt gttcaagaaa gagctgcaca agctaaagca ggtgaaaacg ttggtagaac
     4861 tatcttgttt ttcggttgta gaaagtcaac agaagatttc atgtacaagg atgaatggaa
     4921 ggaatacgaa gaagctttgg gtgacaaatt ttctttgatc actgcatttt caagagaggg
     4981 taaagaaaag gtttacgttc aacatagatt gaaagaacat gctaaggaaa ttaatgattt
     5041 gttgatgcaa aaatcttatt tttacgtttg tggtgacgct gcaaacatgg ctagagaagt
     5101 taacacagtt ttgggtcaaa tcatctctga acaaagaggt attccagaat caaaggctga
     5161 agatatcgtt aagtctatga gatcagcaaa tcaataccaa gaagatgttt ggtcttaaat
     5221 cgcgtgcatt catccgctct aaccgaaaag gaaggagtta gacaacctga agtctaggtc
     5281 cctatttatt tttttatagt tatgttagta ttaagaacgt tatttatatt tcaaattttt
     5341 cttttttttc tgtacagacg cgtgtacgca tgtaacatta tactgaaaac cttgcttgag
     5401 aaggttttgg gacgctcgaa gagaaactca aaggcgaaag gggagaaaag aagaaattaa
     5461 tggcacatac cgctttgtgg catggctcaa tcacatttct ttttcttctt tctgatcgcc
     5521 cgcaggagag gcagcgccgt ttgtgtccca tcgcaaggac aaactagcta ggacatgaga
     5581 cttctaagcc gttcagtcga aagagttagg gcattagtct ctaaagataa gtgtgggggc
     5641 ttggttgagt cttgatttaa aagcttggag taggcatttt acgatctatt ttctctcgaa
     5701 ataaagtaaa ggtattgctg caaaggaatt gccgtaatat ttaaaacttc ttgcttaagt
     5761 gatgtaaagg cagtgaggcg atagcaatgt ttcgtagagc ctgtgactag tgaagcatag
     5821 gcaataaatt gttttttttt tctgattttg tattgccgtc tctgcgtcgc agagatttgg
     5881 tgttcgtacg gagcgataat tgtttttatc ttttccaact taaaggatcg aggaaactca
     5941 aagggtggca aaaacaagcg gtataataca aggtgaactg agttggaaag agagtagcca
     6001 agactattga actataaagt taaacaaaat atggccacta ttgcatcaga atactcttcg
     6061 gaggcgtcaa atacacccat tgaacatcaa ttcaatcctt acggtgataa tggtggtaca
     6121 atcctgggca ttgcaggtga agatttcgca gtgttagcag gcgatacaag aaatatcacc
     6181 gattactcaa ttaattctcg ttatgaaccc aaggtttttg attgtggtga taacatagtc
     6241 atgtcggcga atggatttgc ggcagacggc gacgctttag taaaaagatt caaaaatagt
     6301 gtaaaatggt accatttcga ccacaacgac aaaaaactat ctataaactc tgcagcaagg
     6361 aacattcaac atcttctgta cgggaagagg tttttccctt actacgttca tacgatcatt
     6421 gcgggtcttg acgaagatgg tcagggcgct gtctattcgt tcgacccagt tggctcctac
     6481 gaaagagaac agtgtagagc aggtggtgct gcggcatcat tgatcatgcc atttttggac
     6541 aatcaggtta atttcaaaaa tcaatatgag ccaggtacaa acggtaaagt caaaaagcct
     6601 ttgaaatact tgtccgtgga agaagtcatc aaactggtga gagactcgtt cacttctgct
     6661 acagaaagac atatacaagt gggtgatggg ctggaaatcc ttattgtcac caaggatggt
     6721 gtaaggaaag aattttatga gctaaaaaga gattaatgca tacatatcat agtataaaaa
     6781 gaaatagacc aatatcaaca tcaattttat gtattttttt ttttcttttg gtatagcatt
     6841 gatatattga aatttgtata tattgctgcg aacactattt aaaacaggtt ttttttctta
     6901 ttttggcagt ttgaaaccct ttcctctgat gactttagtg tagtaaatgt aaaagaaatc
     6961 ag
//
