# Supplementary material for: Multi-step pathway engineering in probiotic Saccharomyces boulardii for abscisic acid production in the gut
Source: Metab Eng Commun. 2025 May 30;20:e00263. doi: 10.1016/j.mec.2025.e00263 (PMC12173631; doi:10.1016/j.mec.2025.e00263)
Supplement: Multimedia component 10 [file mmc10.zip › Supplemental_sequence_maps/pcfb2904-aba1-bccpr1.gb]

LOCUS       XI-3_pCfB2904-ABA1-bcp4 9571 bp ds-DNA     circular     07-MAY-2019
DEFINITION  .
FEATURES             Location/Qualifiers
     misc_feature    complement(323..328)
                     /label="Nb.BsmI"
                     /ApEinfo_revcolor=#9eafd2
                     /ApEinfo_fwdcolor=#9eafd2
     misc_feature    complement(9280..9286)
                     /label="Nt.BvCI"
                     /ApEinfo_revcolor=#c6c9d1
                     /ApEinfo_fwdcolor=#c6c9d1
     gene            3492..5570
                     /label="BcReductase"
                     /ApEinfo_revcolor=#d59687
                     /ApEinfo_fwdcolor=#d59687
     misc_feature    3072..3491
                     /label="pTEF1"
                     /ApEinfo_revcolor=#333399
                     /ApEinfo_fwdcolor=#333399
     misc_binding    311..322
                     /label="Oriinal location: 1329..1371"
                     /ApEinfo_revcolor=#c6c9d1
                     /ApEinfo_fwdcolor=#c6c9d1
     misc_feature    complement(5882..5888)
                     /label="Nt.BvcI"
                     /ApEinfo_revcolor=#f58a5e
                     /ApEinfo_fwdcolor=#f58a5e
     CDS             complement(7977..8835)
                     /label="AmpR"
                     /ApEinfo_revcolor=#85dae9
                     /ApEinfo_fwdcolor=#85dae9
     promoter        complement(5791..5809)
                     /label="T7 promoter"
                     /ApEinfo_revcolor=#c6c9d1
                     /ApEinfo_fwdcolor=#c6c9d1
     misc_feature    5578..5583
                     /label="Nb.BsmI"
                     /ApEinfo_revcolor=#9eafd2
                     /ApEinfo_fwdcolor=#9eafd2
     misc_feature    complement(5882..5888)
                     /label="Nt.BvCI"
                     /ApEinfo_revcolor=#c6c9d1
                     /ApEinfo_fwdcolor=#c6c9d1
     misc_feature    complement(5733..5752)
                     /label="tCYC1-Seq4-R"
                     /ApEinfo_revcolor=#ffef86
                     /ApEinfo_fwdcolor=#ffef86
     misc_feature    336..355
                     /label="Terminator"
                     /ApEinfo_revcolor=#3366ff
                     /ApEinfo_fwdcolor=#3366ff
     primer_bind     6511..6530
                     /label="Primer: TCGCCCTTATTCGACTCACT Number of mismatches: 0Primer binding region: complement(3556..3575)"
                     /ApEinfo_revcolor=#85dae9
                     /ApEinfo_fwdcolor=#85dae9
     primer_bind     5787..5795
                     /label="Primer: GGTACCCAATTCGCCCTAT Number of mismatches: 0 Primer binding region: 3360..3378"
                     /ApEinfo_revcolor=#c7b0e3
                     /ApEinfo_fwdcolor=#c7b0e3
     terminator      336..530
                     /label="T ADH1"
                     /ApEinfo_revcolor=#faac61
                     /ApEinfo_fwdcolor=#faac61
     misc_feature    323..328
                     /label="Nb.BsmI"
                     /ApEinfo_revcolor=#85dae9
                     /ApEinfo_fwdcolor=#85dae9
     misc_feature    complement(5578..5583)
                     /label="Nb.BsmI"
                     /ApEinfo_revcolor=#b4abac
                     /ApEinfo_fwdcolor=#b4abac
     gene            complement(549..2078)
                     /label="BcABA1"
                     /ApEinfo_revcolor=#faac61
                     /ApEinfo_fwdcolor=#faac61
     misc_feature    536..541
                     /label="Nb.BsmI"
                     /ApEinfo_revcolor=#85dae9
                     /ApEinfo_fwdcolor=#85dae9
     misc_feature    complement(305..311)
                     /label="Nt.BvcI"
                     /ApEinfo_revcolor=#ff9ccd
                     /ApEinfo_fwdcolor=#ff9ccd
     misc_feature    336..500
                     /label="tADH1"
                     /ApEinfo_revcolor=#f58a5e
                     /ApEinfo_fwdcolor=#f58a5e
     protein_bind    6474..6507
                     /label="FRT"
                     /ApEinfo_revcolor=#31849b
                     /ApEinfo_fwdcolor=#31849b
     terminator      5584..5773
                     /label="T CYC1"
                     /ApEinfo_revcolor=#b4abac
                     /ApEinfo_fwdcolor=#b4abac
     misc_feature    complement(536..541)
                     /label="Nb.BsmI"
                     /ApEinfo_revcolor=#9eafd2
                     /ApEinfo_fwdcolor=#9eafd2
     misc_feature    4038..4043
                     /label="Nb.BsmI"
                     /ApEinfo_revcolor=#9eafd2
                     /ApEinfo_fwdcolor=#9eafd2
     misc_feature    5882..5888
                     /label="Nt.BvcI"
                     /ApEinfo_revcolor=#f58a5e
                     /ApEinfo_fwdcolor=#f58a5e
     misc_feature    5896..6431
                     /label="XI-3 Down"
                     /ApEinfo_revcolor=#ff9ccd
                     /ApEinfo_fwdcolor=#ff9ccd
     primer_bind     9195..9214
                     /label="BGHA F1"
                     /ApEinfo_revcolor=#85dae9
                     /ApEinfo_fwdcolor=#85dae9
     primer_bind     complement(6977..6994)
                     /label="M13-fwd"
                     /ApEinfo_revcolor=#85dae9
                     /ApEinfo_fwdcolor=#85dae9
     misc_feature    351..370
                     /label="tADH2-Seq1-F"
                     /ApEinfo_revcolor=#ffef86
                     /ApEinfo_fwdcolor=#ffef86
     misc_feature    complement(6439..6445)
                     /label="Nt.BvcI"
                     /ApEinfo_revcolor=#ff9ccd
                     /ApEinfo_fwdcolor=#ff9ccd
     misc_feature    join(9294..9571,1..297)
                     /label="XI-3 UP"
                     /ApEinfo_revcolor=#c7b0e3
                     /ApEinfo_fwdcolor=#c7b0e3
     misc_feature    complement(9280..9286)
                     /label="Nt.BvcI"
                     /ApEinfo_revcolor=#f58a5e
                     /ApEinfo_fwdcolor=#f58a5e
     misc_feature    305..311
                     /label="Nt.BvCI"
                     /ApEinfo_revcolor=#c6c9d1
                     /ApEinfo_fwdcolor=#c6c9d1
     misc_feature    complement(2079..3062)
                     /label="pPGK1"
                     /ApEinfo_revcolor=#993300
                     /ApEinfo_fwdcolor=#993300
     terminator      5584..5773
                     /label="CYC1 terminator"
                     /ApEinfo_revcolor=#c6c9d1
                     /ApEinfo_fwdcolor=#c6c9d1
     misc_feature    305..311
                     /label="Nt.BvcI"
                     /ApEinfo_revcolor=#f58a5e
                     /ApEinfo_fwdcolor=#f58a5e
     CDS             complement(8767..8835)
                     /label="AmpR"
                     /ApEinfo_revcolor=#b7e6d7
                     /ApEinfo_fwdcolor=#b7e6d7
     rep_origin      complement(7231..7874)
                     /label="pUC ori"
                     /ApEinfo_revcolor=#faac61
                     /ApEinfo_fwdcolor=#faac61
     protein_bind    complement(9220..9253)
                     /label="FRT"
                     /ApEinfo_revcolor=#31849b
                     /ApEinfo_fwdcolor=#31849b
     primer_bind     complement(5819..5836)
                     /label="M13-fwd"
                     /ApEinfo_revcolor=#85dae9
                     /ApEinfo_fwdcolor=#85dae9
     misc_feature    9280..9286
                     /label="Nt.BvcI"
                     /ApEinfo_revcolor=#f58a5e
                     /ApEinfo_fwdcolor=#f58a5e
     misc_feature    6439..6445
                     /label="Nt.BvCI"
                     /ApEinfo_revcolor=#c6c9d1
                     /ApEinfo_fwdcolor=#c6c9d1
     misc_feature    complement(4038..4043)
                     /label="Nb.BsmI"
                     /ApEinfo_revcolor=#b4abac
                     /ApEinfo_fwdcolor=#b4abac
     primer_bind     354..373
                     /label="Primer: GGTCAGGTTGCTTTCTCAGG Number of mismatches: 0Primer binding region: complement(1373..1392)"
                     /ApEinfo_revcolor=#ff9ccd
                     /ApEinfo_fwdcolor=#ff9ccd
     misc_feature    6439..6445
                     /label="Nt.BvcI"
                     /ApEinfo_revcolor=#f58a5e
                     /ApEinfo_fwdcolor=#f58a5e
ORIGIN
        1 cacccaaccg gctgctttca tgtggaacag aaaagaaatc ggggcgcttc ctcttctgta
       61 ttcctttagt taacgttttt attcagccat ctaaccatca tacccccata cggtaacaaa
      121 acctcttcta agaaaagaag tctctgctcc tccgccatct tatttttatt cgctgcgcgc
      181 gtttattgtc gcatcgctgg ccagcaaaaa attggttgcc tttttttacc taaaaaagac
      241 acatctaact gattagtttt ccgttttagg atattgacgc caagcgtgcg tctgattatt
      301 aagtcctcag cgagctcgca tggaatgcgt gcgatgagcg acctcatgct atacctgaga
      361 aagcaacctg acctacagga aagagttact caagaataag aattttcgtt ttaaaaccta
      421 agagtcactt taaaatttgt atacacttat tttttttata acttatttaa taataaaaat
      481 cataaatcat aagaaattcg cttatttaga agtgtcaaca acgtatctac caacggaatg
      541 cgtgcgattt atttgtattc tgtaccttca gattcagtaa ccttaaccaa catgtttgat
      601 tccaagaaaa taccgtaaga caaaacatca catggttttg ctggtgataa caattgcaaa
      661 tcaaaagctc tcaagatttc gaagatagac ttattcaatt ccataaaagc aactgtttta
      721 ccaacacaca tgtattgacc ataaccaaaa gccaattcaa catttctttc catttcacct
      781 ctctttgatt tttccaattc catgaatctt tctggtctat aaacttctgc atcgtcacca
      841 aacaaagcag tagatctcaa caatgaagat gtgttcatac agattgcagt accagctgga
      901 ataaacatgc catgaaattc ttcaccacca tctggaacga tctttgggaa caaacccaac
      961 aatggtggtc tcattctgat accttcatat ataacagctt gcaaaaatgg caacaactta
     1021 gcctcttcca atttaattgg tgaagaaact ttaccctctt caactgccaa attaatttca
     1081 gtcttcaact tttggtaaac tcttggacat gtcataacat gaaccaaagt tgatctaatt
     1141 gctgaagctg tagattcagt accagcaaca atcataaaca aaccttcaac ttcacattct
     1201 tgttggttca aaccatgtct aataaaagaa cccaacatat cttctttctt tttagcatct
     1261 ggagcaaatc ttttaccaac atgatgttct gcaacagcca tcaatgcacc aaaacctgtt
     1321 ttatcagttg gttttggacc caaaactttt aaaaatggtg gagaaaataa gaactttcta
     1381 atccatggtg tatcagctga agtagacatt cttggccaca attctctaac ttcacccaag
     1441 aaaccgtatt gatctgtttc ttccttcaaa taaccgaatt cttcaccgaa agccaatctt
     1501 gtgataacat ccatagtaaa gaaacatgaa acttgaccca aatctaacaa tggttgatgt
     1561 ggcttaactg tgtttgatgc gtacttagat ctcatcaaac cgatcaaagt ttgcaattga
     1621 gcgttaacac caacttccaa atctggcata tctctaccag aataagctgc agcagttctt
     1681 gctttagctt ttgcatgtgg acctggttcc aacattgtaa acatgttatc gtagtatgga
     1741 ttgaatctac cagtcaaata ccagtcacct cttctatgtg aagatctagc tgaagaaatt
     1801 ttcttaataa tttctggatc atctgtgatg atatcagttg gaccaattct aaccaatgga
     1861 ccgtatttct tatgcaaatc tctttgaatc cagtattgtt taccagagta tgtagtctta
     1921 gccaaccaca aatatgaaaa tgttgccaaa aatgatggag ctggaatttt tctcaatggg
     1981 taccatgcta aaacagctga aatagtgtac cacaaaacga ttgaacccaa agacaacaaa
     2041 caagcgaaag aacccaaatt caagattgag ttagacattt gttttatatt tgttgtaaaa
     2101 agtagataat tacttccttg atgatctgta aaaaagagaa aaagaaagca tctaagaact
     2161 tgaaaaacta cgaattagaa aagaccaaat atgtatttct tgcattgacc aatttatgca
     2221 agtttatata tatgtaaatg taagtttcac gaggttctac taaactaaac cacccccttg
     2281 gttagaagaa aagagtgtgt gagaacaggc tgttgttgtc acacgattcg gacaattctg
     2341 tttgaaagag agagagtaac agtacgatcg aacgaacttt gctctggaga tcacagtggg
     2401 catcatagca tgtggtacta aaccctttcc cgccattcca gaaccttcga ttgcttgtta
     2461 caaaacctgt gagccgtcgc taggaccttg ttgtgtgacg aaattggaag ctgcaatcaa
     2521 taggaagaca ggaagtcgag cgtgtctggg ttttttcagt tttgttcttt ttgcaaacaa
     2581 atcacgagcg acggtaattt ctttctcgat aagaggccac gtgctttatg agggtaacat
     2641 caattcaaga aggagggaaa cacttccttt ttctggccct gataatagta tgagggtgaa
     2701 gccaaaataa aggattcgcg cccaaatcgg catctttaaa tgcaggtatg cgatagttcc
     2761 tcactctttc cttactcacg agtaattctt gcaaatgcct attatgcaga tgttataata
     2821 tctgtgcgtc ttgagttgaa gtcaggaatc taaaataaaa attaaggtta ataaaaagag
     2881 gaaagaaaaa aaaattaatc gatttacaga aacttgcaca ctaaaaatac acaactaaaa
     2941 gcaattacag tatgggaagt catcgacgtt atctctacta tagtatatta tcatttctat
     3001 tattatcctg ctcagtggta cttgcaaaac aagataagac cccattcttt gaaggtactt
     3061 ccaggccggc cgcacacacc atagcttcaa aatgtttcta ctcctttttt actcttccag
     3121 attttctcgg actccgcgca tcgccgtacc acttcaaaac acccaagcac agcatactaa
     3181 atttcccctc tttcttcctc tagggtgtcg ttaattaccc gtactaaagg tttggaaaag
     3241 aaaaaagaga ccgcctcgtt tctttttctt cgtcgaaaaa ggcaataaaa atttttatca
     3301 cgtttctttt tcttgaaaat tttttttttt gatttttttc tctttcgatg acctcccatt
     3361 gatatttaag ttaataaacg gtcttcaatt tctcaagttt cagtttcatt tttcttgttc
     3421 tattacaact ttttttactt cttgctcatt agaaagaaag catagcaatc taatctaagt
     3481 tttaattaca aatgggtggt caattggatg ttttggatat cgttgttttg ggtgttttgg
     3541 cattgggtac tatcgcttac ttcacaaagg gtaaatactg gggtgttgtt aaagatccat
     3601 atgctacttc ttacgctgca acaaatggta ataagccagc aaagactaga aacatcacag
     3661 aaaagatgga tgaatctaat aagaactgtg ttgttttcta tggttcacaa actggtacag
     3721 ctgaagatta cgcatctaga ttggctaagg agggtaaatc aagatttggt ttggaaacta
     3781 tggttgctga tttggaagat tacgattacg atactttgga tacattcggt gaagataagg
     3841 ttgcaatctt cgttttggct acatatggtg aaggtgaacc aactgataac gctgttgatt
     3901 tctacgaata cttcatgaat gaagatgttg aattttcttc aggtgaaaaa tctttggcaa
     3961 atttgaagtt cgttgctttc ggtttgggta acaacacata cgaacattac aactcaatgg
     4021 ttagaaacgt tactaaggca ttcgaaaagt tgggtgctac aagaattggt gaagcaggtg
     4081 aaggtgacga tggtgctggt actatggaag aagatttctt ggcatggaaa gatccaatgt
     4141 ggacagcttt ggcagaaaag atgggtttac aagaaagaga agctgttttc gaaccagttt
     4201 tcgcaatcac tgatagagaa gaattgacaa aggattcttc agaagtttat ttgggtgaac
     4261 caaataagat gcatttggaa ggtacttcta aaggtccata taatgctcat aatccataca
     4321 ttgcaccaat ttctgaatca aaggaattgt ttacagttaa ggatagaaac tgtttacatt
     4381 tggaaatcga tatctctggt tcaaatttgt cataccaaac tggtgaccat attgctgttt
     4441 ggccaacaaa tgcaggtaga gaagttgata gatttttgga tgttactggt ttgtcttcta
     4501 agaaagattc tgttattaca gttaaggcat tggattcaac tgctaaagtt ccatttccaa
     4561 caccaactac atacgatgct atcgttagat accatatgga aatctgtgca ccagtttcta
     4621 gacaattttt ggctacatta gctgcatttg caccaaacga tgctattaaa gcagaaatgg
     4681 aaaaattggg tggtgacaaa gattacttcc atcaaaagat ttcaaacaac tacttgaaca
     4741 tcgctcaagt tttgcaagaa gttggtggtc aagaaaaatg gtctgcaatc ccattttcag
     4801 cttttattga aggtttgggt aaaatccaac caagatacta ctctatctct tcatcttcat
     4861 tggttcaaaa gaagaaaatt tctatcactg ctgttgttga atcaacagat attccaggta
     4921 gaactgatgc tttgaagggt gttactacaa actatttgtt ggcattgaag caaaaacaac
     4981 atggtgacga acatccagat ccacatggtt tgacttacga aatcacaggt ccaagaaata
     5041 agtacgatgg tattcatgtt ccagttcatg ttagacattc taacttcaag ttaccatctg
     5101 atccatcaaa accagttatt atgattggtc caggtactgg tgttgcacct tttagagctt
     5161 ttgttcaaga aagagctgca caagctaaag caggtgaaaa cgttggtaga actatcttgt
     5221 ttttcggttg tagaaagtca acagaagatt tcatgtacaa ggatgaatgg aaggaatacg
     5281 aagaagcttt gggtgacaaa ttttctttga tcactgcatt ttcaagagag ggtaaagaaa
     5341 aggtttacgt tcaacataga ttgaaagaac atgctaagga aattaatgat ttgttgatgc
     5401 aaaaatctta tttttacgtt tgtggtgacg ctgcaaacat ggctagagaa gttaacacag
     5461 ttttgggtca aatcatctct gaacaaagag gtattccaga atcaaaggct gaagatatcg
     5521 ttaagtctat gagatcagca aatcaatacc aagaagatgt ttggtcttaa atcgcgtgca
     5581 ttcatccgct ctaaccgaaa aggaaggagt tagacaacct gaagtctagg tccctattta
     5641 tttttttata gttatgttag tattaagaac gttatttata tttcaaattt ttcttttttt
     5701 tctgtacaga cgcgtgtacg catgtaacat tatactgaaa accttgcttg agaaggtttt
     5761 gggacgctcg aagatcgcgt cccaattcgc cctatagtga gtcgtattac gcgcgctcac
     5821 tggccgtcgt tttacaacgt cgtgactggg aaaaccctgg cgttacccct gcaggactag
     5881 tgctgaggca ttaatttacg tggattgagc cagcaataca gatcattatt aaattgtttt
     5941 gtacatgatg ttagtatata atcgtaaagc ttttctaata tgtatacctt atacatggaa
     6001 ctccacagaa cttgcaaaca taccaaaaat cccttattct tgttcactca ttttacatca
     6061 aaaaataata tttcagttat taaggaaaat aaaaaaatag attagagaag cattttgaag
     6121 aaatagtata ttcttttatt gaacctaaga gcgtgatatt tttactcgaa ataaaatacg
     6181 aaaaatctat gcactcatct ttccgactac tattggctcc tgctcaaaaa aagagggaaa
     6241 aaaagctcca aaattctatc ttttcctatc gctcctgtcc tatccttatt acgttcatta
     6301 ctattttaat actatccatt cttttatttt cagtctaaaa aaaacatttc tcataacggg
     6361 aaaagcaaaa aaatgtcaag cttatacatc aaaacaccac tgcatgcatt atctgctggt
     6421 ccggattctc aattaagacc tcagcgcggc cgcaaattta aataaaatga agtgaagttc
     6481 ctatactttc tagagaatag gaacttctat agtgagtcga ataagggcga cacaaaattt
     6541 attctaaatg cataataaat actgataaca tcttatagtt tgtattatat tttgtattat
     6601 cgttgacatg tataattttg atatcaaaaa ctgattttcc ctttattatt ttcgagattt
     6661 attttcttaa ttctctttaa caaactagaa atattgtata tacaaaaaat cataaataat
     6721 agatgaatag tttaattata ggtgttcatc aatcgaaaaa gcaacgtatc ttatttaaag
     6781 tgcgttgctt ttttctcatt tataaggtta aataattctc atatatcaag caaagtgaca
     6841 ggcgccctta aatattctga caaatgctct ttccctaaac tccccccata aaaaaacccg
     6901 ccgaagcggg tttttacgtt atttgcggat taacgattac tcgttatcag aaccgcccag
     6961 ggggcccgag cttaagactg gccgtcgttt tacaacacag aaagagtttg tagaaacgca
     7021 aaaaggccat ccgtcagggg ccttctgctt agtttgatgc ctggcagttc cctactctcg
     7081 ccttccgctt cctcgctcac tgactcgctg cgctcggtcg ttcggctgcg gcgagcggta
     7141 tcagctcact caaaggcggt aatacggtta tccacagaat caggggataa cgcaggaaag
     7201 aacatgtgag caaaaggcca gcaaaaggcc aggaaccgta aaaaggccgc gttgctggcg
     7261 tttttccata ggctccgccc ccctgacgag catcacaaaa atcgacgctc aagtcagagg
     7321 tggcgaaacc cgacaggact ataaagatac caggcgtttc cccctggaag ctccctcgtg
     7381 cgctctcctg ttccgaccct gccgcttacc ggatacctgt ccgcctttct cccttcggga
     7441 agcgtggcgc tttctcatag ctcacgctgt aggtatctca gttcggtgta ggtcgttcgc
     7501 tccaagctgg gctgtgtgca cgaacccccc gttcagcccg accgctgcgc cttatccggt
     7561 aactatcgtc ttgagtccaa cccggtaaga cacgacttat cgccactggc agcagccact
     7621 ggtaacagga ttagcagagc gaggtatgta ggcggtgcta cagagttctt gaagtggtgg
     7681 gctaactacg gctacactag aagaacagta tttggtatct gcgctctgct gaagccagtt
     7741 accttcggaa aaagagttgg tagctcttga tccggcaaac aaaccaccgc tggtagcggt
     7801 ggtttttttg tttgcaagca gcagattacg cgcagaaaaa aaggatctca agaagatcct
     7861 ttgatctttt ctacggggtc tgacgctcag tggaacgacg cgcgcgtaac tcacgttaag
     7921 ggattttggt catgagcttg cgccgtcccg tcaagtcagc gtaatgctct gcttttacca
     7981 atgcttaatc agtgaggcac ctatctcagc gatctgtcta tttcgttcat ccatagttgc
     8041 ctgactcccc gtcgtgtaga taactacgat acgggagggc ttaccatctg gccccagcgc
     8101 tgcgatgata ccgcgagaac cacgctcacc ggctccggat ttatcagcaa taaaccagcc
     8161 agccggaagg gccgagcgca gaagtggtcc tgcaacttta tccgcctcca tccagtctat
     8221 taattgttgc cgggaagcta gagtaagtag ttcgccagtt aatagtttgc gcaacgttgt
     8281 tgccatcgct acaggcatcg tggtgtcacg ctcgtcgttt ggtatggctt cattcagctc
     8341 cggttcccaa cgatcaaggc gagttacatg atcccccatg ttgtgcaaaa aagcggttag
     8401 ctccttcggt cctccgatcg ttgtcagaag taagttggcc gcagtgttat cactcatggt
     8461 tatggcagca ctgcataatt ctcttactgt catgccatcc gtaagatgct tttctgtgac
     8521 tggtgagtac tcaaccaagt cattctgaga atagtgtatg cggcgaccga gttgctcttg
     8581 cccggcgtca atacgggata ataccgcgcc acatagcaga actttaaaag tgctcatcat
     8641 tggaaaacgt tcttcggggc gaaaactctc aaggatctta ccgctgttga gatccagttc
     8701 gatgtaaccc actcgtgcac ccaactgatc ttcagcatct tttactttca ccagcgtttc
     8761 tgggtgagca aaaacaggaa ggcaaaatgc cgcaaaaaag ggaataaggg cgacacggaa
     8821 atgttgaata ctcatattct tcctttttca atattattga agcatttatc agggttattg
     8881 tctcatgagc ggatacatat ttgaatgtat ttagaaaaat aaacaaatag gggtcagtgt
     8941 tacaaccaat taaccaattc tgaacattat cgcgagccca tttatacctg aatatggctc
     9001 ataacacccc ttgtttgcct ggcggcagta gcgcggtggt cccacctgac cccatgccga
     9061 actcagaagt gaaacgccgt agcgccgatg gtagtgtggg gactccccat gcgagagtag
     9121 ggaactgcca ggcatcaaat aaaacgaaag gctcagtcga aagactgggc ctttcgcccg
     9181 ggctaattat ggggtgtcgc ccttattcga ctctatagtg aagttcctat tctctagaaa
     9241 gtataggaac ttctgaagtg gggatttaaa tgcggccgcg ctgagggttt aatagttact
     9301 tgctctatgc gtttgcgcat cctcttttta cttttttttt ttcagtaaag cctaagcata
     9361 aatcgtttta tacgtacgac acgttcaact tttcttggtt agtagtggca atctctgcaa
     9421 tacatacagg gagtcatggt ctatcatctt gtccaatcaa agaagcatcg gttcagatcg
     9481 agcaaactgt agggagaaag gaaagtagaa atgcagagtg tgctatatgt ccaatctcgg
     9541 ttttgtagtt tggatgtcat tagagatcta c
//
