# Supplementary material for: Multi-step pathway engineering in probiotic Saccharomyces boulardii for abscisic acid production in the gut
Source: Metab Eng Commun. 2025 May 30;20:e00263. doi: 10.1016/j.mec.2025.e00263 (PMC12173631; doi:10.1016/j.mec.2025.e00263)
Supplement: Multimedia component 10 [file mmc10.zip › Supplemental_sequence_maps/ABA1-BMR-ABA3-ABA2-CPR1-ABA4.gb]

LOCUS       ABA1-BMR-ABA3-AB       16761 bp DNA     circular SYN 30-SEP-2021
DEFINITION  synthetic circular DNA
ACCESSION   .
VERSION     .
KEYWORDS    .
SOURCE      synthetic DNA construct
  ORGANISM  synthetic DNA construct
REFERENCE   1  (bases 1 to 16761)
  AUTHORS   Trial User
  TITLE     Direct Submission
  JOURNAL   Exported May 13, 2025 from SnapGene Viewer 7.2.1
            https://www.snapgene.com
FEATURES             Location/Qualifiers
     source          1..16761
                     /mol_type="other DNA"
                     /organism="synthetic DNA construct"
     misc_feature    1..4890
                     /label=plasmid backbone
     misc_feature    5366..6020
                     /label=TDH3p
     CDS             6036..7562
                     /codon_start=1
                     /label=bcABA1
                     /translation="MSNSILNLGSFACLLSLGSIVLWYTISAVLAWYPLRKIPAPSFLA
                     TFSYLWLAKTTYSGKQYWIQRDLHKKYGPLVRIGPTDIITDDPEIIKKISSARSSHRRG
                     DWYLTGRFNPYYDNMFTMLEPGPHAKAKARTAAAYSGRDMPDLEVGVNAQLQTLIGLMR
                     SKYASNTVKPHQPLLDLGQVSCFFTMDVITRLAFGEEFGYLKEETDQYGFLGEVRELWP
                     RMSTSADTPWIRKFLFSPPFLKVLGPKPTDKTGFGALMAVAEHHVGKRFAPDAKKKEDM
                     LGSFIRHGLNQQECEVEGLFMIVAGTESTASAIRSTLVHVMTCPRVYQKLKTEINLAVE
                     EGKVSSPIKLEEAKLLPFLQAVIYEGIRMRPPLLGLFPKIVPDGGEEFHGMFIPAGTAI
                     CMNTSSLLRSTALFGDDAEVYRPERFMELEKSKRGEMERNVELAFGYGQYMCVGKTVAF
                     MELNKSIFEILRAFDLQLLSPAKPCDVLSYGIFLESNMLVKVTESEGTEYK"
     misc_feature    7563..9335
                     /label=BMR
     misc_feature    9336..9395
                     /label=ERBV1
     misc_feature    9396..10718
                     /label=bcABA3
     misc_feature    10725..10949
                     /label=ScENO2 terminator
     misc_feature    10950..11649
                     /label=ScTEF1p
     CDS             11665..13245
                     /codon_start=1
                     /label=bcABA2
                     /translation="MLLSIKDLSEKYIMLLDVKDLSTLKTTVAVLVTVALIAQVLWKIF
                     FHPLSAFPGPWFNRISEIPGSWVIATGKQHSYYRKLHEKYGPVVRVAPNELSFIGDRAW
                     DDIYGVQKKGPNFEKSPIFIGAVSPLDGQTGISLAPNEAHTRQRRALAHVFSNTALLQQ
                     EEIMRSHVDKLVGQLKKTIAENRPINFSNWYTYTTFDMMGDLCFAEPFGCLDQGGATEW
                     STSVINVFKSAAWDQSIRRVAGVNTWLQKLMVKLLIPSKAANWRKVHFQNSREKTLRRL
                     ADGNREHKDFIYHILKNKEAKNSLSETEIILNMVLLISAGTETTASLLTGWTYFICTHP
                     EVYKRLTDEIRGRFNSEQDITWETVKDLPYLHATLSEALRLYSPAPANQQRIVPPGGSV
                     IDGHFVPGKTTVAVAPWAAINSSLNFKDPQKFIPERWLGDERFVNDKLNASQPFSLGPR
                     GCIGKNLSFFEMRLITSRLLWNFDVSLVTTGEHGETNKLWDMDGAGKYMKVYQTWNKPD
                     MWVMLKEVPR"
     misc_feature    13375..13809
                     /label=flavodoxin1
     misc_feature    13984..15249
                     /label=CPOR
     misc_feature    15250..15306
                     /label=OpbuCPV18
     CDS             15307..16083
                     /codon_start=1
                     /label=bcABA4
                     /translation="MSSQPFTNKVIALTGSASGIGLETAKLLASRGARLSLADIQEDKL
                     KELQAQLESEYHVDVITTKVDVRKFGEVEAWINKTIDNFGKLDGSANLAGVAPESIGLK
                     GIVEQDLDEWEFVLGVNLTGTMNSLKAQLKVMANNGSIVNASSIRGLTGAAKNASYSSA
                     KHGIIGLTRTAAKEVGGKGIRVNAICPGRISTPMLKTAENSIGLHLQPGSANYPPIALG
                     RDGEAKEVAQLVAFLLSDESTYISGADISIDGGWRC"
     misc_feature    16097..16286
                     /label=CYC1 terminator
ORIGIN
        1 ggctttcccc gtcaagctct aaatcggggg ctccctttag ggttccgatt tagtgcttta
       61 cggcacctcg accccaaaaa acttgattag ggtgatggtt cacgtagtgg gccatcgccc
      121 tgatagacgg tttttcgccc tttgacgttg gagtccacgt tctttaatag tggactcttg
      181 ttccaaactg gaacaacact caaccctatc tcggtctatt cttttgattt ataagagatc
      241 tgtttagctt gccttgtccc cgccgggtca cccggccagc gacatggagg cccagaatac
      301 cctccttgac agtcttgacg tgcgcagctc aggggcatga tgtgactgtc gcccgtacat
      361 ttagcccata catccccatg tataatcatt tgcatccata cattttgatg gccgcacggc
      421 gcgaagcaaa aattacggct cctcgctgca gacctgcgag cagggaaacg ctcccctcac
      481 agacgcgttg aattgtcccc acgccgcgcc cctgtagaga aatataaaag gttaggattt
      541 gccactgagg ttcttctttc atatacttcc ttttaaaatc ttgctaggat acagttctca
      601 catcacatcc gaacataaac aaccatgggt aaaaagcctg aactcaccgc gacgtctgtc
      661 gagaagtttc tgatcgaaaa gttcgacagc gtctccgacc tgatgcagct ctcggagggc
      721 gaagaatctc gtgctttcag cttcgatgta ggagggcgtg gatatgtcct gcgggtaaat
      781 agctgcgccg atggtttcta caaagatcgt tatgtttatc ggcactttgc atcggccgcg
      841 ctcccgattc cggaagtgct tgacattggg gaattcagcg agagcctgac ctattgcatc
      901 tcccgccgtg cacagggtgt cacgttgcaa gacctgcctg aaaccgaact gcccgctgtt
      961 ctgcagccgg tcgcggaggc catggatgcg atcgctgcgg ccgatcttag ccagacgagc
     1021 gggttcggcc cattcggacc gcaaggaatc ggtcaataca ctacatggcg tgatttcata
     1081 tgcgcgattg ctgatcccca tgtgtatcac tggcaaactg tgatggacga caccgtcagt
     1141 gcgtccgtcg cgcaggctct cgatgagctg atgctttggg ccgaggactg ccccgaagtc
     1201 cggcacctcg tgcacgcgga tttcggctcc aacaatgtcc tgacggacaa tggccgcata
     1261 acagcggtca ttgactggag cgaggcgatg ttcggggatt cccaatacga ggtcgccaac
     1321 atcttcttct ggaggccgtg gttggcttgt atggagcagc agacgcgcta cttcgagcgg
     1381 aggcatccgg agcttgcagg atcgccgcgg ctccgggcgt atatgctccg cattggtctt
     1441 gaccaactct atcagagctt ggttgacggc aatttcgatg atgcagcttg ggcgcagggt
     1501 cgatgcgacg caatcgtccg atccggagcc gggactgtcg ggcgtacaca aatcgcccgc
     1561 agaagcgcgg ccgtctggac cgatggctgt gtagaagtac tcgccgatag tggaaaccga
     1621 cgccccagca ctcgtccgag ggcaaaggaa taatcagtac tgacaataaa aagattcttg
     1681 ttttcaagaa cttgtcattt gtatagtttt tttatattgt agttgttcta ttttaatcaa
     1741 atgttagcgt gatttatatt ttttttcgcc tcgacatcat ctgcccagat gcgaagttaa
     1801 gtgcgcagaa agtaatatca tgcgtcaatc gtatgtgaat gctggtcgct atactgctgt
     1861 cgattcgata ctaacgccgc catccatatg cgtatatata ccaatctaag tctgtgctcc
     1921 ttccttcgtt cttccttctg ttcggagatt accgaatcaa aaaaatttca aagaaaccga
     1981 aatcaaaaaa aagaataaaa aaaaaatgat gaattgaatt gaaaagctgt ggtatggtgc
     2041 actctcagta caatctgctc tgatgccgca tagttaagcc agccccgaca cccgccaaca
     2101 cccgctgacg cgccctgacg ggcttgtctg ctcccggcat ccgcttacag acaagctgtg
     2161 accgtctccg ggagctgcat gtgtcagagg ttttcaccgt catcaccgaa acgcgcgaga
     2221 cgaaagggcc tcgtgatacg cctattttta taggttaatg tcatgataat aatggtttct
     2281 tagtatgatc caatatcaaa ggaaatgata gcattgaagg atgagactaa tccaattgag
     2341 gagtggcagc atatagaaca gctaaagggt agtgctgaag gaagcatacg ataccccgca
     2401 tggaatggga taatatcaca ggaggtacta gactaccttt catcctacat aaatagacgc
     2461 atataagtac gcatttaagc ataaacacgc actatgccgt tcttctcatg tatatatata
     2521 tacaggcaac acgcagatat aggtgcgacg tgaacagtga gctgtatgtg cgcagctcgc
     2581 gttgcatttt cggaagcgct cgttttcgga aacgctttga agttcctatt ccgaagttcc
     2641 tattctctag aaagtatagg aacttcagag cgcttttgaa aaccaaaagc gctctgaaga
     2701 cgcactttca aaaaaccaaa aacgcaccgg actgtaacga gctactaaaa tattgcgaat
     2761 accgcttcca caaacattgc tcaaaagtat ctctttgcta tatatctctg tgctatatcc
     2821 ctatataacc tacccatcca cctttcgctc cttgaacttg catctaaact cgacctctac
     2881 attttttatg tttatctcta gtattactct ttagacaaaa aaattgtagt aagaactatt
     2941 catagagtga atcgaaaaca atacgaaaat gtaaacattt cctatacgta gtatatagag
     3001 acaaaataga agaaaccgtt cataattttc tgaccaatga agaatcatca acgctatcac
     3061 tttctgttca caaagtatgc gcaatccaca tcggtataga atataatcgg ggatgccttt
     3121 atcttgaaaa aatgcacccg cagcttcgct agtaatcagt aaacgcggga agtggagtca
     3181 ggcttttttt atggaagaga aaatagacac caaagtagcc ttcttctaac cttaacggac
     3241 ctacagtgca aaaagttatc aagagactgc attatagagc gcacaaagga gaaaaaaagt
     3301 aatctaagat gctttgttag aaaaatagcg ctctcgggat gcatttttgt agaacaaaaa
     3361 agaagtatag attctttgtt ggtaaaatag cgctctcgcg ttgcatttct gttctgtaaa
     3421 aatgcagctc agattctttg tttgaaaaat tagcgctctc gcgttgcatt tttgttttac
     3481 aaaaatgaag cacagattct tcgttggtaa aatagcgctt tcgcgttgca tttctgttct
     3541 gtaaaaatgc agctcagatt ctttgtttga aaaattagcg ctctcgcgtt gcatttttgt
     3601 tctacaaaat gaagcacaga tgcttcgttc aggtggcact tttcggggaa atgtgcgcgg
     3661 aacccctatt tgtttatttt tctaaataca ttcaaatatg tatccgctca tgagacaata
     3721 accctgataa atgcttcaat aatattgaaa aaggaagagt atgagtattc aacatttccg
     3781 tgtcgccctt attccctttt ttgcggcatt ttgccttcct gtttttgctc acccagaaac
     3841 gctggtgaaa gtaaaagatg ctgaagatca gttgggtgca cgagtgggtt acatcgaact
     3901 ggatctcaac agcggtaaga tccttgagag ttttcgcccc gaagaacgtt ttccaatgat
     3961 gagcactttt aaagttctgc tatgtggcgc ggtattatcc cgtattgacg ccgggcaaga
     4021 gcaactcggt cgccgcatac actattctca gaatgacttg gttgagtact caccagtcac
     4081 agaaaagcat cttacggatg gcatgacagt aagagaatta tgcagtgctg ccataaccat
     4141 gagtgataac actgcggcca acttacttct gacaacgatc ggaggaccga aggagctaac
     4201 cgcttttttg cacaacatgg gggatcatgt aactcgcctt gatcgttggg aaccggagct
     4261 gaatgaagcc ataccaaacg acgagcgtga caccacgatg cctgtagcaa tggcaacaac
     4321 gttgcgcaaa ctattaactg gcgaactact tactctagct tcccggcaac aattaataga
     4381 ctggatggag gcggataaag ttgcaggacc acttctgcgc tcggcccttc cggctggctg
     4441 gtttattgct gataaatctg gagccggtga gcgtgggtct cgcggtatca ttgcagcact
     4501 ggggccagat ggtaagccct cccgtatcgt agttatctac acgacgggga gtcaggcaac
     4561 tatggatgaa cgaaatagac agatcgctga gataggtgcc tcactgatta agcattggta
     4621 actgtcagac caagtttact catatatact ttagattgat ttaaaacttc atttttaatt
     4681 taaaaggatc taggtgaaga tcctttttga taatctcatg accaaaatcc cttaacgtga
     4741 gttttcgttc cactgagcgt cagaccccgt agaaaagatc aaaggatctt cttgagatcc
     4801 tttttttctg cgcgtaatct gctgcttgca aacaaaaaaa ccaccgctac cagcggtggt
     4861 ttgtttgccg gatcaagagc taccaactct ttttccgaag gtaactggct tcagctaacc
     4921 tccttcttat acgcctcaag acgacagatg actaccaaaa agaaatcaag atctccttgc
     4981 atatgaagat ttgacgtcgt ttacaagagc tatctcagaa atttcatcgg tattttggct
     5041 tcggttaata tctggcgtgg acccatcggt ggaaaaacgc cacagttttc aagctcaatt
     5101 atagtcacgt gggtagaaat attacactgc accgcaagaa agtacaacca gatgaatcac
     5161 atgtgaagat gttaacaagt ttacatactt tttgatcagg taagctatgc ataatgtctt
     5221 agttttagtt atgtaaagaa atgcaaactt ttagtgcata ttttatctta tatagtagag
     5281 caaagctcgc cagtgctcca gttgttacct gagaatgaag cttgatcggc ttttattctt
     5341 tcctgatagg actctgtaag tgttaagttt atcattatca atactcgcca tttcaaagaa
     5401 tacgtaaata attaatagta gtgattttcc taactttatt tagtcaaaaa attagccttt
     5461 taattctgct gtaacccgta catgcccaaa atagggggcg ggttacacag aatatataac
     5521 atcgtaggtg tctgggtgaa cagtttattc ctggcatcca ctaaatataa tggagcccgc
     5581 tttttaagct ggcatccaga aaaaaaaaga atcccagcac caaaatattg ttttcttcac
     5641 caaccatcag ttcataggtc cattctctta gcgcaactac agagaacagg ggcacaaaca
     5701 ggcaaaaaac gggcacaacc tcaatggagt gatgcaacct gcctggagta aatgatgaca
     5761 caaggcaatt gacccacgca tgtatctatc tcattttctt acaccttcta ttaccttctg
     5821 ctctctctga tttggaaaaa gctgaaaaaa aaggttgaaa ccagttccct gaaattattc
     5881 ccctacttga ctaataagta tataaagacg gtaggtattg attgtaattc tgtaaatcta
     5941 tttcttaaac ttcttaaatt ctacttttat agttagtctt ttttttagtt ttaaaacacc
     6001 agaacttagt ttcgacggat tctagaaaaa aaaaaatgtc taactcaatc ttgaatttgg
     6061 gttctttcgc ttgtttgttg tctttgggtt caatcgtttt gtggtacact atttcagctg
     6121 ttttagcatg gtacccattg agaaaaattc cagctccatc atttttggca acattttcat
     6181 atttgtggtt ggctaagact acatactctg gtaaacaata ctggattcaa agagatttgc
     6241 ataagaaata cggtccattg gttagaattg gtccaactga tatcatcaca gatgatccag
     6301 aaattattaa gaaaatttct tcagctagat cttcacatag aagaggtgac tggtatttga
     6361 ctggtagatt caatccatac tacgataaca tgtttacaat gttggaacca ggtccacatg
     6421 caaaagctaa agcaagaact gctgcagctt attctggtag agatatgcca gatttggaag
     6481 ttggtgttaa cgctcaattg caaactttga tcggtttgat gagatctaag tacgcatcaa
     6541 acacagttaa gccacatcaa ccattgttag atttgggtca agtttcatgt ttctttacta
     6601 tggatgttat cacaagattg gctttcggtg aagaattcgg ttatttgaag gaagaaacag
     6661 atcaatacgg tttcttgggt gaagttagag aattgtggcc aagaatgtct acttcagctg
     6721 atacaccatg gattagaaag ttcttatttt ctccaccatt tttaaaagtt ttgggtccaa
     6781 aaccaactga taaaacaggt tttggtgcat tgatggctgt tgcagaacat catgttggta
     6841 aaagatttgc tccagatgct aaaaagaaag aagatatgtt gggttctttt attagacatg
     6901 gtttgaacca acaagaatgt gaagttgaag gtttgtttat gattgttgct ggtactgaat
     6961 ctacagcttc agcaattaga tcaactttgg ttcatgttat gacatgtcca agagtttacc
     7021 aaaagttgaa gactgaaatt aatttggcag ttgaagaggg taaagtttct tcaccaatta
     7081 aattggaaga ggctaagttg ttgccatttt tgcaagctgt tatatatgaa ggtatcagaa
     7141 tgagaccacc attgttgggt ttgttcccaa agatcgttcc agatggtggt gaagaatttc
     7201 atggcatgtt tattccagct ggtactgcaa tctgtatgaa cacatcttca ttgttgagat
     7261 ctactgcttt gtttggtgac gatgcagaag tttatagacc agaaagattc atggaattgg
     7321 aaaaatcaaa gagaggtgaa atggaaagaa atgttgaatt ggcttttggt tatggtcaat
     7381 acatgtgtgt tggtaaaaca gttgctttta tggaattgaa taagtctatc ttcgaaatct
     7441 tgagagcttt tgatttgcaa ttgttatcac cagcaaaacc atgtgatgtt ttgtcttacg
     7501 gtattttctt ggaatcaaac atgttggtta aggttactga atctgaaggt acagaataca
     7561 aaattccttc acctagcact gaacagtctg ctaaaaaagt acgcaaaaag gcagaaaacg
     7621 ctcataatac gccgctgctt gtgctatacg gttcaaatat gggaacagct gaaggaacgg
     7681 cgcgtgattt agcagatatt gcaatgagca aaggatttgc accgcaggtc gcaacgcttg
     7741 attcacacgc cggaaatctt ccgcgcgaag gagctgtatt aattgtaacg gcgtcttata
     7801 acggtcatcc gcctgataac gcaaagcaat ttgtcgactg gttagaccaa gcgtctgctg
     7861 atgaagtaaa aggcgttcgc tactccgtat ttggatgcgg cgataaaaac tgggctacta
     7921 cgtatcaaaa agtgcctgct tttatcgatg aaacgcttgc cgctaaaggg gcagaaaaca
     7981 tcgctgaccg cggtgaagca gatgcaagcg acgactttga aggcacatat gaagaatggc
     8041 gtgaacatat gtggagtgac gtagcagcct actttaacct cgacattgaa aacagtgaag
     8101 ataataaatc tactctttca cttcaatttg tcgacagcgc cgcggatatg ccgcttgcga
     8161 aaatgcacgg tgcgttttca acgaacgtcg tagcaagcaa agaacttcaa cagccaggca
     8221 gtgcacgaag cacgcgacat cttgaaattg aacttccaaa agaagcttct tatcaagaag
     8281 gagatcattt aggtgttatt cctcgcaact atgaaggaat agtaaaccgt gtaacagcaa
     8341 ggttcggcct agatgcatca cagcaaatcc gtctggaagc agaagaagaa aaattagctc
     8401 atttgccact cgctaaaaca gtatccgtag aagagcttct gcaatacgtg gagcttcaag
     8461 atcctgttac gcgcacgcag cttcgcgcaa tggctgctaa aacggtctgc ccgccgcata
     8521 aagtagagct tgaagccttg cttgaaaagc aagcctacaa agaacaagtg ctggcaaaac
     8581 gtttaacaat gcttgaactg cttgaaaaat acccggcgtg tgaaatgaaa ttcagcgaat
     8641 ttatcgccct tctgccaagc atacgcccgc gctattactc gatttcttca tcacctcgtg
     8701 tcgatgaaaa acaagcaagc atcacggtca gcgttgtctc aggagaagcg tggagcggat
     8761 atggagaata taaaggaatt gcgtcgaact atcttgccga gctgcaagaa ggagatacga
     8821 ttacgtgctt tatttccaca ccgcagtcag aatttacgct gccaaaagac cctgaaacgc
     8881 cgcttatcat ggtcggaccg ggaacaggcg tcgcgccgtt tagaggcttt gtgcaggcgc
     8941 gcaaacagct aaaagaacaa ggacagtcac ttggagaagc acatttatac ttcggctgcc
     9001 gttcacctca tgaagactat ctgtatcaag aagagcttga aaacgcccaa agcgaaggca
     9061 tcattacgct tcataccgct ttttctcgca tgccaaatca gccgaaaaca tacgttcagc
     9121 acgtaatgga acaagacggc aagaaattga ttgaacttct tgatcaagga gcgcacttct
     9181 atatttgcgg agacggaagc caaatggcac ctgccgttga agcaacgctt atgaaaagct
     9241 atgctgacgt tcaccaagtg agtgaagcag acgctcgctt atggctgcag cagctagaag
     9301 aaaaaggccg atacgcaaaa gacgtgtggg ctgggggtgc tactaatttt tctttgttga
     9361 aattggctgg tgatgttgaa ttgaatccag gtccaatgca acaagttatt actcaaacat
     9421 tggttgatga tagattcatt caaatctctg attctaagaa atctgaaggt ttggctactg
     9481 attctacaaa aagacaatca caagaacaac caatccatga taaggatcca attaaagctg
     9541 caactgctgc aatggcaact acaccattag ttaaggaaca tcaagataca tggtattacc
     9601 caccagatat cgctaacgat ttgcaatcaa ttaatttgcc agcagaattg aagggtgaaa
     9661 tcttcgcttg tgcatgggaa tacactagat gtgttatccc aaactacaca aactggaaca
     9721 gatacgttgc ttttatgaga atcatcatca tgggtatcat tgcagaattc agaggtgaaa
     9781 tggttgatgt tactgcttct aacaatttgt tgggttacga tttggatgca actttggctg
     9841 cattatttga aggtacacca ggtcataagg aaatggctag agaatacaag acatttttgt
     9901 tgatcacagc agataaagct tctgaaagaa gagatggtga attgtttaga agatacgtta
     9961 acgctttggc acaatcacca agacattggt ttagaatgag agattgtgat gctttggcaa
    10021 gattcactat tgcttctgca ttggcttgta acgatttgga tgatatctgg ttcacagaag
    10081 atcaattcga aatcttgact gaaatcggtg acacattgta tgatgcagtt gctttttaca
    10141 aacatagagc tgaaggtgaa actaactcta cattcgcata catgccagaa gatttgagaa
    10201 ttaaagctta ctcagaatgt agagaaattt tgtgggcatt agatgctgca tgggctagaa
    10261 acccaaagtt ggcaaacgtt attaattttg ttagattttt cggtggtcca atccatatga
    10321 tgatgagaag atacagattc gttgaagaaa atttgactat cggtaaatct gaaacagata
    10381 aggttgttga tcaaactaga aagaatttca agttgtggaa tagagttgat gctaataaga
    10441 gatcagtttt gaacacacaa agatacaagg cattgatcgc tagatctgaa gaattgatgt
    10501 ttccaggttt gtcagaattt ttagaaatgg gtggtgacgg tatctgtgat aagtgtaagt
    10561 acagagaatc ttacggtgct gaattatcac atcaatttgg tggtgttgaa ttgtgttctg
    10621 aatgtagatt gtcatggaga aagtatttgg aatgtttcgt tgaaagagct actaaggttt
    10681 tcccagaatt gaagacacat tttgaagttc cagtttaagg atccagtgct tttaactaag
    10741 aattattagt cttttctgct tattttttca tcatagttta gaacacttta tattaacgaa
    10801 tagtttatga atctatttag gtttaaaaat tgatacagtt ttataagtta ctttttcaaa
    10861 gactcgtgct gtctattgca taatgcactg gaaggggaaa aaaaaggtgc acacgcgtgg
    10921 ctttttcttg aatttgcagt ttgaaaaatc cttgccaaca gggagttctt cagagacatg
    10981 gaggctcaaa acgaaattat tgacagccta gacatcaata gtcatacaac agaaagcgac
    11041 cacccaactt tggctgataa tagcgtataa acaatgcata ctttgtacgt tcaaaataca
    11101 atgcagtaga tatatttatg catattacat ataatacata tcacatagga agcaacaggc
    11161 gcgttggact tttaattttc gaggaccgcg aatccttaca tcacacccaa tcccccacaa
    11221 gtgatccccc acacaccata gcttcaaaat gtttctactc cttttttact cttccagatt
    11281 ttctcggact ccgcgcatcg ccgtaccact tcaaaacacc caagcacagc atactaaatt
    11341 tcccctcttt cttcctctag ggtgtcgtta attacccgta ctaaaggttt ggaaaagaaa
    11401 aaagacaccg cctcgtttct ttttcttcgt cgaaaaaggc aataaaaatt tttatcacgt
    11461 ttctttttct tgaaaatttt tttttttgat ttttttctct ttcgatgacc tcccattgat
    11521 atttaagtta ataaacggtc atcaatttct caagtttcag tttcattttt cttgttctat
    11581 tacaactttt tttacttctt gctcattaga aagaaagcat agcaatctaa tctaagtttt
    11641 aattacaaaa agcttaaaaa aaaaatgttg ttatctatta aagatttgtc agaaaagtac
    11701 atcatgttgt tagatgttaa agatttgtca actttaaaaa ctacagttgc tgttttggtt
    11761 acagttgctt tgatcgcaca agttttgtgg aagattttct ttcatccatt gtctgctttc
    11821 ccaggtccat ggttcaacag aatctctgaa atcccaggtt catgggttat tgcaactggt
    11881 aaacaacatt catactacag aaagttgcat gaaaagtacg gtccagttgt tagagttgct
    11941 ccaaatgaat tgtcttttat tggtgacaga gcatgggatg atatctatgg tgttcaaaag
    12001 aaaggtccaa acttcgaaaa atctccaatt ttcattggtg ctgtttcacc attagatggt
    12061 caaactggta tttctttggc tccaaatgaa gcacatacaa gacaaagaag agctttagca
    12121 catgttttct ctaacacagc tttgttgcaa caagaagaaa tcatgagatc tcatgttgat
    12181 aagttggttg gtcaattgaa gaaaactatc gcagaaaaca gaccaattaa tttctctaac
    12241 tggtatacat acactacatt tgatatgatg ggtgacttgt gttttgctga accatttggt
    12301 tgtttggatc aaggtggtgc aactgaatgg tctacatcag ttattaatgt ttttaaatct
    12361 gctgcatggg atcaatcaat cagaagagtt gctggtgtta acacttggtt gcaaaagttg
    12421 atggttaagt tgttgatccc atcaaaggct gcaaactgga gaaaggttca tttccaaaac
    12481 tctagagaaa agactttgag aagattagct gatggtaata gagaacataa ggatttcatc
    12541 tatcatatct tgaaaaataa ggaagctaaa aattctttat cagaaactga aatcatcttg
    12601 aacatggttt tgttgatctc tgctggtaca gaaactacag catcattgtt gactggttgg
    12661 acatacttca tctgtactca tccagaagtt tacaagagat tgacagatga aatcagaggt
    12721 agattcaatt cagaacaaga tatcacttgg gaaacagtta aggatttgcc atatttgcat
    12781 gctactttgt ctgaagcatt gagattatac tcaccagctc cagcaaatca acaaagaatt
    12841 gttccaccag gtggttctgt tattgatggt cattttgttc caggtaaaac aactgttgct
    12901 gttgcaccat gggctgcaat taattcttca ttgaacttca aggatccaca aaagtttatt
    12961 ccagaaagat ggttgggtga cgaaagattc gttaacgata agttgaacgc ttctcaacca
    13021 ttttcattgg gtccaagagg ttgtatcggt aaaaatttgt ctttctttga aatgagattg
    13081 atcacttcaa gattgttgtg gaacttcgat gtttctttgg ttactacagg tgaacatggt
    13141 gaaactaata agttgtggga tatggatggt gctggtaaat acatgaaggt ttaccaaaca
    13201 tggaataagc cagatatgtg ggttatgtta aaagaagttc caagaacaaa gggtaaatac
    13261 tggggtgttg ttaaagatcc atatgctact tcttacgctg caacaaatgg taataagcca
    13321 gcaaagacta gaaacatcac agaaaagatg gatgaatcta ataagaactg tgttgttttc
    13381 tatggttcac aaactggtac agctgaagat tacgcatcta gattggctaa ggagggtaaa
    13441 tcaagatttg gtttggaaac tatggttgct gatttggaag attacgatta cgatactttg
    13501 gatacattcg gtgaagataa ggttgcaatc ttcgttttgg ctacatatgg tgaaggtgaa
    13561 ccaactgata acgctgttga tttctacgaa tacttcatga atgaagatgt tgaattttct
    13621 tcaggtgaaa aatctttggc aaatttgaag ttcgttgctt tcggtttggg taacaacaca
    13681 tacgaacatt acaactcaat ggttagaaac gttactaagg cattcgaaaa gttgggtgct
    13741 acaagaattg gtgaagcagg tgaaggtgac gatggtgctg gtactatgga agaagatttc
    13801 ttggcatgga aagatccaat gtggacagct ttggcagaaa agatgggttt acaagaaaga
    13861 gaagctgttt tcgaaccagt tttcgcaatc actgatagag aagaattgac aaaggattct
    13921 tcagaagttt atttgggtga accaaataag atgcatttgg aaggtacttc taaaggtcca
    13981 tataatgctc ataatccata cattgcacca atttctgaat caaaggaatt gtttacagtt
    14041 aaggatagaa actgtttaca tttggaaatc gatatctctg gttcaaattt gtcataccaa
    14101 actggtgacc atattgctgt ttggccaaca aatgcaggta gagaagttga tagatttttg
    14161 gatgttactg gtttgtcttc taagaaagat tctgttatta cagttaaggc attggattca
    14221 actgctaaag ttccatttcc aacaccaact acatacgatg ctatcgttag ataccatatg
    14281 gaaatctgtg caccagtttc tagacaattt ttggctacat tagctgcatt tgcaccaaac
    14341 gatgctatta aagcagaaat ggaaaaattg ggtggtgaca aagattactt ccatcaaaag
    14401 atttcaaaca actacttgaa catcgctcaa gttttgcaag aagttggtgg tcaagaaaaa
    14461 tggtctgcaa tcccattttc agcttttatt gaaggtttgg gtaaaatcca accaagatac
    14521 tactctatct cttcatcttc attggttcaa aagaagaaaa tttctatcac tgctgttgtt
    14581 gaatcaacag atattccagg tagaactgat gctttgaagg gtgttactac aaactatttg
    14641 ttggcattga agcaaaaaca acatggtgac gaacatccag atccacatgg tttgacttac
    14701 gaaatcacag gtccaagaaa taagtacgat ggtattcatg ttccagttca tgttagacat
    14761 tctaacttca agttaccatc tgatccatca aaaccagtta ttatgattgg tccaggtact
    14821 ggtgttgcac cttttagagc ttttgttcaa gaaagagctg cacaagctaa agcaggtgaa
    14881 aacgttggta gaactatctt gtttttcggt tgtagaaagt caacagaaga tttcatgtac
    14941 aaggatgaat ggaaggaata cgaagaagct ttgggtgaca aattttcttt gatcactgca
    15001 ttttcaagag agggtaaaga aaaggtttac gttcaacata gattgaaaga acatgctaag
    15061 gaaattaatg atttgttgat gcaaaaatct tatttttacg tttgtggtga cgctgcaaac
    15121 atggctagag aagttaacac agttttgggt caaatcatct ctgaacaaag aggtattcca
    15181 gaatcaaagg ctgaagatat cgttaagtct atgagatcag caaatcaata ccaagaagat
    15241 gtttggtcta aatctaatta tgatttatta aaattatgtg gtgatgttga atctaatcca
    15301 ggtccaatgt cttcacaacc ttttactaat aaggttattg cattgacagg ttctgcttca
    15361 ggtattggtt tagaaactgc aaaattgtta gcttctagag gtgcaagatt gtcattagca
    15421 gatatccaag aggataagtt gaaggaatta caagctcaat tggaatctga ataccatgtt
    15481 gatgttatca ctacaaaggt tgatgttaga aagttcggtg aagttgaagc atggatcaat
    15541 aagacaatcg ataacttcgg taaattggat ggttctgcta atttggcagg tgttgctcca
    15601 gaatcaattg gtttgaaagg tattgttgaa caagatttgg atgaatggga atttgttttg
    15661 ggtgttaatt tgactggtac aatgaactct ttgaaggcac aattgaaagt tatggctaac
    15721 aacggttcaa tcgttaacgc ttcttcaatc agaggtttga ctggtgctgc taaaaatgca
    15781 tcttactctt cagctaagca tggtatcatc ggtttgacta gaacagctgc aaaagaagtt
    15841 ggtggtaaag gtattagagt taatgcaatt tgtccaggta gaatttcaac tccaatgttg
    15901 aagacagctg aaaactctat tggtttgcat ttgcaaccag gttcagcaaa ttatccacca
    15961 attgctttgg gtagagatgg tgaagctaag gaagttgcac aattggttgc atttttgttg
    16021 tctgatgaat caacatacat ttctggtgct gatatttcaa ttgatggtgg ttggagatgt
    16081 taaatcgcgt gcattcatcc gctctaaccg aaaaggaagg agttagacaa cctgaagtct
    16141 aggtccctat ttattttttt atagttatgt tagtattaag aacgttattt atatttcaaa
    16201 tttttctttt ttttctgtac agacgcgtgt acgcatgtaa cattatactg aaaaccttgc
    16261 ttgagaaggt tttgggacgc tcgaagcctt ggtagaatat gacgagtttc cttaggcgtt
    16321 gatgtaggag tttctcactg ttgaaagcag taaaattact tcaaagaatg gctttctttc
    16381 ttcccttaaa gactataagt tgtcaggttt cacgtggcaa ctacaagaaa aaaaattctt
    16441 acgcgtgaac caaaacaaaa attatcaacc aatacatgtc gacaaataat gaagtagagc
    16501 aatagccacg ataacagacc ttgattaaat gtaaactaca tataagttta taagggttgg
    16561 ttggttccat tattttttgt tttttatata aagcctatga aaaataaatg gaagcggctg
    16621 ttagaatata aaatagaagt tgaaacaaca aaaatgtaag aaagttgcca acaataaatc
    16681 tcaaacttga aagtgtggat cgacgaatat ggacaatctt taaaaaattt ttagtcccct
    16741 tcctttctcg ccacgttcgc c
//
