# Supplementary material for: Multi-step pathway engineering in probiotic Saccharomyces boulardii for abscisic acid production in the gut
Source: Metab Eng Commun. 2025 May 30;20:e00263. doi: 10.1016/j.mec.2025.e00263 (PMC12173631; doi:10.1016/j.mec.2025.e00263)
Supplement: Multimedia component 10 [file mmc10.zip › Supplemental_sequence_maps/P2524-bcab1-bcaba2-bcaba3-bcaba4.gb]

LOCUS       ABA1-4       12984 bp DNA     circular SYN 04-MAY-2020
DEFINITION  synthetic circular DNA
ACCESSION   .
VERSION     .
KEYWORDS    .
SOURCE      synthetic DNA construct
  ORGANISM  synthetic DNA construct
REFERENCE   1  (bases 1 to 12984)
  AUTHORS   .
  TITLE     Direct Submission
  JOURNAL   Exported May 15, 2025 from SnapGene Viewer 7.2.1
            https://www.snapgene.com
FEATURES             Location/Qualifiers
     source          1..12984
                     /mol_type="other DNA"
                     /organism="synthetic DNA construct"
     misc_feature    1..4890
                     /label=plasmid backbone
     misc_feature    281..618
                     /label=TEFp
     misc_feature    625..1653
                     /label=hphMX4
     misc_feature    complement(1662..1884)
                     /label=TEFt
     misc_feature    2297..3644
                     /label=2micron
     misc_feature    3761..4621
                     /label=AmpR
     misc_feature    4891..4915
                     /label=overlap for Gibson
     misc_feature    4916..5365
                     /label=H1-LPP1
     misc_feature    5341..5387
                     /label=Insert 1 Fwd primer (D-2568)
     misc_feature    5341..5365
                     /label=overlap for Gibson1
     misc_feature    5366..7562
                     /label=insert 1
     CDS             5366..6020
                     /codon_start=1
                     /label=TDH3p
                     /translation="SLSLSILAISKNT*IINSSDFPNFI*SKN*PFNSAVTRTCPK*GA
                     GYTEYITS*VSG*TVYSWHPLNIMEPAF*AGIQKKKESQHQNIVFFTNHQFIGPFS*RN
                     YREQGHKQAKNGHNLNGVMQPAWSK**HKAIDPRMYLSHFLTPSITFCSL*FGKS*KKR
                     LKPVP*NYSPT*LISI*RR*VLIVIL*IYFLNFLNSTFIVSLFFSFKTPELSFDG"
     CDS             6036..7562
                     /codon_start=1
                     /label=bcABA1
                     /translation="MSNSILNLGSFACLLSLGSIVLWYTISAVLAWYPLRKIPAPSFLA
                     TFSYLWLAKTTYSGKQYWIQRDLHKKYGPLVRIGPTDIITDDPEIIKKISSARSSHRRG
                     DWYLTGRFNPYYDNMFTMLEPGPHAKAKARTAAAYSGRDMPDLEVGVNAQLQTLIGLMR
                     SKYASNTVKPHQPLLDLGQVSCFFTMDVITRLAFGEEFGYLKEETDQYGFLGEVRELWP
                     RMSTSADTPWIRKFLFSPPFLKVLGPKPTDKTGFGALMAVAEHHVGKRFAPDAKKKEDM
                     LGSFIRHGLNQQECEVEGLFMIVAGTESTASAIRSTLVHVMTCPRVYQKLKTEINLAVE
                     EGKVSSPIKLEEAKLLPFLQAVIYEGIRMRPPLLGLFPKIVPDGGEEFHGMFIPAGTAI
                     CMNTSSLLRSTALFGDDAEVYRPERFMELEKSKRGEMERNVELAFGYGQYMCVGKTVAF
                     MELNKSIFEILRAFDLQLLSPAKPCDVLSYGIFLESNMLVKVTESEGTEYK"
     misc_feature    complement(7543..7599)
                     /label=insert 1 Rev primer (D-2569)
     misc_feature    7563..7599
                     /label=overlap for Gibson I1
     misc_feature    7575..7645
                     /label=insert 2 Fwd primer (D-2570)
     misc_feature    7575..7622
                     /label=overlap for Gibson I2
     CDS             7623..8945
                     /codon_start=1
                     /label=bcABA3
                     /translation="MQQVITQTLVDDRFIQISDSKKSEGLATDSTKRQSQEQPIHDKDP
                     IKAATAAMATTPLVKEHQDTWYYPPDIANDLQSINLPAELKGEIFACAWEYTRCVIPNY
                     TNWNRYVAFMRIIIMGIIAEFRGEMVDVTASNNLLGYDLDATLAALFEGTPGHKEMARE
                     YKTFLLITADKASERRDGELFRRYVNALAQSPRHWFRMRDCDALARFTIASALACNDLD
                     DIWFTEDQFEILTEIGDTLYDAVAFYKHRAEGETNSTFAYMPEDLRIKAYSECREILWA
                     LDAAWARNPKLANVINFVRFFGGPIHMMMRRYRFVEENLTIGKSETDKVVDQTRKNFKL
                     WNRVDANKRSVLNTQRYKALIARSEELMFPGLSEFLEMGGDGICDKCKYRESYGAELSH
                     QFGGVELCSECRLSWRKYLECFVERATKVFPELKTHFEVPV"
     misc_feature    7623..8945
                     /label=insert 2
     misc_feature    complement(8925..8970)
                     /label=Insert 2 Rev primer (D-2571)
     misc_feature    8946..8970
                     /label=overlap for Gibson I2
     misc_feature    8946..8967
                     /label=Insert 3 Fwd primer (D-2572)
     misc_feature    8952..11472
                     /label=Insert 3
     misc_feature    8952..9176
                     /label=ScENO2 Terminator
     misc_feature    9177..9876
                     /label=ScTEF1p
     CDS             9892..11472
                     /codon_start=1
                     /label=bcABA2
                     /translation="MLLSIKDLSEKYIMLLDVKDLSTLKTTVAVLVTVALIAQVLWKIF
                     FHPLSAFPGPWFNRISEIPGSWVIATGKQHSYYRKLHEKYGPVVRVAPNELSFIGDRAW
                     DDIYGVQKKGPNFEKSPIFIGAVSPLDGQTGISLAPNEAHTRQRRALAHVFSNTALLQQ
                     EEIMRSHVDKLVGQLKKTIAENRPINFSNWYTYTTFDMMGDLCFAEPFGCLDQGGATEW
                     STSVINVFKSAAWDQSIRRVAGVNTWLQKLMVKLLIPSKAANWRKVHFQNSREKTLRRL
                     ADGNREHKDFIYHILKNKEAKNSLSETEIILNMVLLISAGTETTASLLTGWTYFICTHP
                     EVYKRLTDEIRGRFNSEQDITWETVKDLPYLHATLSEALRLYSPAPANQQRIVPPGGSV
                     IDGHFVPGKTTVAVAPWAAINSSLNFKDPQKFIPERWLGDERFVNDKLNASQPFSLGPR
                     GCIGKNLSFFEMRLITSRLLWNFDVSLVTTGEHGETNKLWDMDGAGKYMKVYQTWNKPD
                     MWVMLKEVPR"
     misc_feature    complement(11449..11507)
                     /label=insert 3 Rev primer (D-2573)
     misc_feature    11473..11507
                     /label=overlap for Gibson I3
     misc_feature    11483..11549
                     /label=insert 4 Fwd primer (D-2574)
     misc_feature    11483..11529
                     /label=overlap for Gibson I4
     misc_feature    11530..12509
                     /label=insert 4
     CDS             11530..12306
                     /codon_start=1
                     /label=bcABA4
                     /translation="MSSQPFTNKVIALTGSASGIGLETAKLLASRGARLSLADIQEDKL
                     KELQAQLESEYHVDVITTKVDVRKFGEVEAWINKTIDNFGKLDGSANLAGVAPESIGLK
                     GIVEQDLDEWEFVLGVNLTGTMNSLKAQLKVMANNGSIVNASSIRGLTGAAKNASYSSA
                     KHGIIGLTRTAAKEVGGKGIRVNAICPGRISTPMLKTAENSIGLHLQPGSANYPPIALG
                     RDGEAKEVAQLVAFLLSDESTYISGADISIDGGWRC"
     misc_feature    12320..12509
                     /label=CYC1 terminator
     misc_feature    complement(12488..12534)
                     /label=insert 4 Rev primer (D-2575)
     misc_feature    12510..12534
                     /label=overlap for Gibson I4
ORIGIN
        1 ggctttcccc gtcaagctct aaatcggggg ctccctttag ggttccgatt tagtgcttta
       61 cggcacctcg accccaaaaa acttgattag ggtgatggtt cacgtagtgg gccatcgccc
      121 tgatagacgg tttttcgccc tttgacgttg gagtccacgt tctttaatag tggactcttg
      181 ttccaaactg gaacaacact caaccctatc tcggtctatt cttttgattt ataagagatc
      241 tgtttagctt gccttgtccc cgccgggtca cccggccagc gacatggagg cccagaatac
      301 cctccttgac agtcttgacg tgcgcagctc aggggcatga tgtgactgtc gcccgtacat
      361 ttagcccata catccccatg tataatcatt tgcatccata cattttgatg gccgcacggc
      421 gcgaagcaaa aattacggct cctcgctgca gacctgcgag cagggaaacg ctcccctcac
      481 agacgcgttg aattgtcccc acgccgcgcc cctgtagaga aatataaaag gttaggattt
      541 gccactgagg ttcttctttc atatacttcc ttttaaaatc ttgctaggat acagttctca
      601 catcacatcc gaacataaac aaccatgggt aaaaagcctg aactcaccgc gacgtctgtc
      661 gagaagtttc tgatcgaaaa gttcgacagc gtctccgacc tgatgcagct ctcggagggc
      721 gaagaatctc gtgctttcag cttcgatgta ggagggcgtg gatatgtcct gcgggtaaat
      781 agctgcgccg atggtttcta caaagatcgt tatgtttatc ggcactttgc atcggccgcg
      841 ctcccgattc cggaagtgct tgacattggg gaattcagcg agagcctgac ctattgcatc
      901 tcccgccgtg cacagggtgt cacgttgcaa gacctgcctg aaaccgaact gcccgctgtt
      961 ctgcagccgg tcgcggaggc catggatgcg atcgctgcgg ccgatcttag ccagacgagc
     1021 gggttcggcc cattcggacc gcaaggaatc ggtcaataca ctacatggcg tgatttcata
     1081 tgcgcgattg ctgatcccca tgtgtatcac tggcaaactg tgatggacga caccgtcagt
     1141 gcgtccgtcg cgcaggctct cgatgagctg atgctttggg ccgaggactg ccccgaagtc
     1201 cggcacctcg tgcacgcgga tttcggctcc aacaatgtcc tgacggacaa tggccgcata
     1261 acagcggtca ttgactggag cgaggcgatg ttcggggatt cccaatacga ggtcgccaac
     1321 atcttcttct ggaggccgtg gttggcttgt atggagcagc agacgcgcta cttcgagcgg
     1381 aggcatccgg agcttgcagg atcgccgcgg ctccgggcgt atatgctccg cattggtctt
     1441 gaccaactct atcagagctt ggttgacggc aatttcgatg atgcagcttg ggcgcagggt
     1501 cgatgcgacg caatcgtccg atccggagcc gggactgtcg ggcgtacaca aatcgcccgc
     1561 agaagcgcgg ccgtctggac cgatggctgt gtagaagtac tcgccgatag tggaaaccga
     1621 cgccccagca ctcgtccgag ggcaaaggaa taatcagtac tgacaataaa aagattcttg
     1681 ttttcaagaa cttgtcattt gtatagtttt tttatattgt agttgttcta ttttaatcaa
     1741 atgttagcgt gatttatatt ttttttcgcc tcgacatcat ctgcccagat gcgaagttaa
     1801 gtgcgcagaa agtaatatca tgcgtcaatc gtatgtgaat gctggtcgct atactgctgt
     1861 cgattcgata ctaacgccgc catccatatg cgtatatata ccaatctaag tctgtgctcc
     1921 ttccttcgtt cttccttctg ttcggagatt accgaatcaa aaaaatttca aagaaaccga
     1981 aatcaaaaaa aagaataaaa aaaaaatgat gaattgaatt gaaaagctgt ggtatggtgc
     2041 actctcagta caatctgctc tgatgccgca tagttaagcc agccccgaca cccgccaaca
     2101 cccgctgacg cgccctgacg ggcttgtctg ctcccggcat ccgcttacag acaagctgtg
     2161 accgtctccg ggagctgcat gtgtcagagg ttttcaccgt catcaccgaa acgcgcgaga
     2221 cgaaagggcc tcgtgatacg cctattttta taggttaatg tcatgataat aatggtttct
     2281 tagtatgatc caatatcaaa ggaaatgata gcattgaagg atgagactaa tccaattgag
     2341 gagtggcagc atatagaaca gctaaagggt agtgctgaag gaagcatacg ataccccgca
     2401 tggaatggga taatatcaca ggaggtacta gactaccttt catcctacat aaatagacgc
     2461 atataagtac gcatttaagc ataaacacgc actatgccgt tcttctcatg tatatatata
     2521 tacaggcaac acgcagatat aggtgcgacg tgaacagtga gctgtatgtg cgcagctcgc
     2581 gttgcatttt cggaagcgct cgttttcgga aacgctttga agttcctatt ccgaagttcc
     2641 tattctctag aaagtatagg aacttcagag cgcttttgaa aaccaaaagc gctctgaaga
     2701 cgcactttca aaaaaccaaa aacgcaccgg actgtaacga gctactaaaa tattgcgaat
     2761 accgcttcca caaacattgc tcaaaagtat ctctttgcta tatatctctg tgctatatcc
     2821 ctatataacc tacccatcca cctttcgctc cttgaacttg catctaaact cgacctctac
     2881 attttttatg tttatctcta gtattactct ttagacaaaa aaattgtagt aagaactatt
     2941 catagagtga atcgaaaaca atacgaaaat gtaaacattt cctatacgta gtatatagag
     3001 acaaaataga agaaaccgtt cataattttc tgaccaatga agaatcatca acgctatcac
     3061 tttctgttca caaagtatgc gcaatccaca tcggtataga atataatcgg ggatgccttt
     3121 atcttgaaaa aatgcacccg cagcttcgct agtaatcagt aaacgcggga agtggagtca
     3181 ggcttttttt atggaagaga aaatagacac caaagtagcc ttcttctaac cttaacggac
     3241 ctacagtgca aaaagttatc aagagactgc attatagagc gcacaaagga gaaaaaaagt
     3301 aatctaagat gctttgttag aaaaatagcg ctctcgggat gcatttttgt agaacaaaaa
     3361 agaagtatag attctttgtt ggtaaaatag cgctctcgcg ttgcatttct gttctgtaaa
     3421 aatgcagctc agattctttg tttgaaaaat tagcgctctc gcgttgcatt tttgttttac
     3481 aaaaatgaag cacagattct tcgttggtaa aatagcgctt tcgcgttgca tttctgttct
     3541 gtaaaaatgc agctcagatt ctttgtttga aaaattagcg ctctcgcgtt gcatttttgt
     3601 tctacaaaat gaagcacaga tgcttcgttc aggtggcact tttcggggaa atgtgcgcgg
     3661 aacccctatt tgtttatttt tctaaataca ttcaaatatg tatccgctca tgagacaata
     3721 accctgataa atgcttcaat aatattgaaa aaggaagagt atgagtattc aacatttccg
     3781 tgtcgccctt attccctttt ttgcggcatt ttgccttcct gtttttgctc acccagaaac
     3841 gctggtgaaa gtaaaagatg ctgaagatca gttgggtgca cgagtgggtt acatcgaact
     3901 ggatctcaac agcggtaaga tccttgagag ttttcgcccc gaagaacgtt ttccaatgat
     3961 gagcactttt aaagttctgc tatgtggcgc ggtattatcc cgtattgacg ccgggcaaga
     4021 gcaactcggt cgccgcatac actattctca gaatgacttg gttgagtact caccagtcac
     4081 agaaaagcat cttacggatg gcatgacagt aagagaatta tgcagtgctg ccataaccat
     4141 gagtgataac actgcggcca acttacttct gacaacgatc ggaggaccga aggagctaac
     4201 cgcttttttg cacaacatgg gggatcatgt aactcgcctt gatcgttggg aaccggagct
     4261 gaatgaagcc ataccaaacg acgagcgtga caccacgatg cctgtagcaa tggcaacaac
     4321 gttgcgcaaa ctattaactg gcgaactact tactctagct tcccggcaac aattaataga
     4381 ctggatggag gcggataaag ttgcaggacc acttctgcgc tcggcccttc cggctggctg
     4441 gtttattgct gataaatctg gagccggtga gcgtgggtct cgcggtatca ttgcagcact
     4501 ggggccagat ggtaagccct cccgtatcgt agttatctac acgacgggga gtcaggcaac
     4561 tatggatgaa cgaaatagac agatcgctga gataggtgcc tcactgatta agcattggta
     4621 actgtcagac caagtttact catatatact ttagattgat ttaaaacttc atttttaatt
     4681 taaaaggatc taggtgaaga tcctttttga taatctcatg accaaaatcc cttaacgtga
     4741 gttttcgttc cactgagcgt cagaccccgt agaaaagatc aaaggatctt cttgagatcc
     4801 tttttttctg cgcgtaatct gctgcttgca aacaaaaaaa ccaccgctac cagcggtggt
     4861 ttgtttgccg gatcaagagc taccaactct ttttccgaag gtaactggct tcagctaacc
     4921 tccttcttat acgcctcaag acgacagatg actaccaaaa agaaatcaag atctccttgc
     4981 atatgaagat ttgacgtcgt ttacaagagc tatctcagaa atttcatcgg tattttggct
     5041 tcggttaata tctggcgtgg acccatcggt ggaaaaacgc cacagttttc aagctcaatt
     5101 atagtcacgt gggtagaaat attacactgc accgcaagaa agtacaacca gatgaatcac
     5161 atgtgaagat gttaacaagt ttacatactt tttgatcagg taagctatgc ataatgtctt
     5221 agttttagtt atgtaaagaa atgcaaactt ttagtgcata ttttatctta tatagtagag
     5281 caaagctcgc cagtgctcca gttgttacct gagaatgaag cttgatcggc ttttattctt
     5341 tcctgatagg actctgtaag tgttaagttt atcattatca atactcgcca tttcaaagaa
     5401 tacgtaaata attaatagta gtgattttcc taactttatt tagtcaaaaa attagccttt
     5461 taattctgct gtaacccgta catgcccaaa atagggggcg ggttacacag aatatataac
     5521 atcgtaggtg tctgggtgaa cagtttattc ctggcatcca ctaaatataa tggagcccgc
     5581 tttttaagct ggcatccaga aaaaaaaaga atcccagcac caaaatattg ttttcttcac
     5641 caaccatcag ttcataggtc cattctctta gcgcaactac agagaacagg ggcacaaaca
     5701 ggcaaaaaac gggcacaacc tcaatggagt gatgcaacct gcctggagta aatgatgaca
     5761 caaggcaatt gacccacgca tgtatctatc tcattttctt acaccttcta ttaccttctg
     5821 ctctctctga tttggaaaaa gctgaaaaaa aaggttgaaa ccagttccct gaaattattc
     5881 ccctacttga ctaataagta tataaagacg gtaggtattg attgtaattc tgtaaatcta
     5941 tttcttaaac ttcttaaatt ctacttttat agttagtctt ttttttagtt ttaaaacacc
     6001 agaacttagt ttcgacggat tctagaaaaa aaaaaatgtc taactcaatc ttgaatttgg
     6061 gttctttcgc ttgtttgttg tctttgggtt caatcgtttt gtggtacact atttcagctg
     6121 ttttagcatg gtacccattg agaaaaattc cagctccatc atttttggca acattttcat
     6181 atttgtggtt ggctaagact acatactctg gtaaacaata ctggattcaa agagatttgc
     6241 ataagaaata cggtccattg gttagaattg gtccaactga tatcatcaca gatgatccag
     6301 aaattattaa gaaaatttct tcagctagat cttcacatag aagaggtgac tggtatttga
     6361 ctggtagatt caatccatac tacgataaca tgtttacaat gttggaacca ggtccacatg
     6421 caaaagctaa agcaagaact gctgcagctt attctggtag agatatgcca gatttggaag
     6481 ttggtgttaa cgctcaattg caaactttga tcggtttgat gagatctaag tacgcatcaa
     6541 acacagttaa gccacatcaa ccattgttag atttgggtca agtttcatgt ttctttacta
     6601 tggatgttat cacaagattg gctttcggtg aagaattcgg ttatttgaag gaagaaacag
     6661 atcaatacgg tttcttgggt gaagttagag aattgtggcc aagaatgtct acttcagctg
     6721 atacaccatg gattagaaag ttcttatttt ctccaccatt tttaaaagtt ttgggtccaa
     6781 aaccaactga taaaacaggt tttggtgcat tgatggctgt tgcagaacat catgttggta
     6841 aaagatttgc tccagatgct aaaaagaaag aagatatgtt gggttctttt attagacatg
     6901 gtttgaacca acaagaatgt gaagttgaag gtttgtttat gattgttgct ggtactgaat
     6961 ctacagcttc agcaattaga tcaactttgg ttcatgttat gacatgtcca agagtttacc
     7021 aaaagttgaa gactgaaatt aatttggcag ttgaagaggg taaagtttct tcaccaatta
     7081 aattggaaga ggctaagttg ttgccatttt tgcaagctgt tatatatgaa ggtatcagaa
     7141 tgagaccacc attgttgggt ttgttcccaa agatcgttcc agatggtggt gaagaatttc
     7201 atggcatgtt tattccagct ggtactgcaa tctgtatgaa cacatcttca ttgttgagat
     7261 ctactgcttt gtttggtgac gatgcagaag tttatagacc agaaagattc atggaattgg
     7321 aaaaatcaaa gagaggtgaa atggaaagaa atgttgaatt ggcttttggt tatggtcaat
     7381 acatgtgtgt tggtaaaaca gttgctttta tggaattgaa taagtctatc ttcgaaatct
     7441 tgagagcttt tgatttgcaa ttgttatcac cagcaaaacc atgtgatgtt ttgtcttacg
     7501 gtattttctt ggaatcaaac atgttggtta aggttactga atctgaaggt acagaataca
     7561 aaggtgctac taatttttct ttgttgaaat tggctggtga tgttgaattg aatccaggtc
     7621 caatgcaaca agttattact caaacattgg ttgatgatag attcattcaa atctctgatt
     7681 ctaagaaatc tgaaggtttg gctactgatt ctacaaaaag acaatcacaa gaacaaccaa
     7741 tccatgataa ggatccaatt aaagctgcaa ctgctgcaat ggcaactaca ccattagtta
     7801 aggaacatca agatacatgg tattacccac cagatatcgc taacgatttg caatcaatta
     7861 atttgccagc agaattgaag ggtgaaatct tcgcttgtgc atgggaatac actagatgtg
     7921 ttatcccaaa ctacacaaac tggaacagat acgttgcttt tatgagaatc atcatcatgg
     7981 gtatcattgc agaattcaga ggtgaaatgg ttgatgttac tgcttctaac aatttgttgg
     8041 gttacgattt ggatgcaact ttggctgcat tatttgaagg tacaccaggt cataaggaaa
     8101 tggctagaga atacaagaca tttttgttga tcacagcaga taaagcttct gaaagaagag
     8161 atggtgaatt gtttagaaga tacgttaacg ctttggcaca atcaccaaga cattggttta
     8221 gaatgagaga ttgtgatgct ttggcaagat tcactattgc ttctgcattg gcttgtaacg
     8281 atttggatga tatctggttc acagaagatc aattcgaaat cttgactgaa atcggtgaca
     8341 cattgtatga tgcagttgct ttttacaaac atagagctga aggtgaaact aactctacat
     8401 tcgcatacat gccagaagat ttgagaatta aagcttactc agaatgtaga gaaattttgt
     8461 gggcattaga tgctgcatgg gctagaaacc caaagttggc aaacgttatt aattttgtta
     8521 gatttttcgg tggtccaatc catatgatga tgagaagata cagattcgtt gaagaaaatt
     8581 tgactatcgg taaatctgaa acagataagg ttgttgatca aactagaaag aatttcaagt
     8641 tgtggaatag agttgatgct aataagagat cagttttgaa cacacaaaga tacaaggcat
     8701 tgatcgctag atctgaagaa ttgatgtttc caggtttgtc agaattttta gaaatgggtg
     8761 gtgacggtat ctgtgataag tgtaagtaca gagaatctta cggtgctgaa ttatcacatc
     8821 aatttggtgg tgttgaattg tgttctgaat gtagattgtc atggagaaag tatttggaat
     8881 gtttcgttga aagagctact aaggttttcc cagaattgaa gacacatttt gaagttccag
     8941 tttaaggatc cagtgctttt aactaagaat tattagtctt ttctgcttat tttttcatca
     9001 tagtttagaa cactttatat taacgaatag tttatgaatc tatttaggtt taaaaattga
     9061 tacagtttta taagttactt tttcaaagac tcgtgctgtc tattgcataa tgcactggaa
     9121 ggggaaaaaa aaggtgcaca cgcgtggctt tttcttgaat ttgcagtttg aaaaatcctt
     9181 gccaacaggg agttcttcag agacatggag gctcaaaacg aaattattga cagcctagac
     9241 atcaatagtc atacaacaga aagcgaccac ccaactttgg ctgataatag cgtataaaca
     9301 atgcatactt tgtacgttca aaatacaatg cagtagatat atttatgcat attacatata
     9361 atacatatca cataggaagc aacaggcgcg ttggactttt aattttcgag gaccgcgaat
     9421 ccttacatca cacccaatcc cccacaagtg atcccccaca caccatagct tcaaaatgtt
     9481 tctactcctt ttttactctt ccagattttc tcggactccg cgcatcgccg taccacttca
     9541 aaacacccaa gcacagcata ctaaatttcc cctctttctt cctctagggt gtcgttaatt
     9601 acccgtacta aaggtttgga aaagaaaaaa gacaccgcct cgtttctttt tcttcgtcga
     9661 aaaaggcaat aaaaattttt atcacgtttc tttttcttga aaattttttt ttttgatttt
     9721 tttctctttc gatgacctcc cattgatatt taagttaata aacggtcatc aatttctcaa
     9781 gtttcagttt catttttctt gttctattac aacttttttt acttcttgct cattagaaag
     9841 aaagcatagc aatctaatct aagttttaat tacaaaaagc ttaaaaaaaa aatgttgtta
     9901 tctattaaag atttgtcaga aaagtacatc atgttgttag atgttaaaga tttgtcaact
     9961 ttaaaaacta cagttgctgt tttggttaca gttgctttga tcgcacaagt tttgtggaag
    10021 attttctttc atccattgtc tgctttccca ggtccatggt tcaacagaat ctctgaaatc
    10081 ccaggttcat gggttattgc aactggtaaa caacattcat actacagaaa gttgcatgaa
    10141 aagtacggtc cagttgttag agttgctcca aatgaattgt cttttattgg tgacagagca
    10201 tgggatgata tctatggtgt tcaaaagaaa ggtccaaact tcgaaaaatc tccaattttc
    10261 attggtgctg tttcaccatt agatggtcaa actggtattt ctttggctcc aaatgaagca
    10321 catacaagac aaagaagagc tttagcacat gttttctcta acacagcttt gttgcaacaa
    10381 gaagaaatca tgagatctca tgttgataag ttggttggtc aattgaagaa aactatcgca
    10441 gaaaacagac caattaattt ctctaactgg tatacataca ctacatttga tatgatgggt
    10501 gacttgtgtt ttgctgaacc atttggttgt ttggatcaag gtggtgcaac tgaatggtct
    10561 acatcagtta ttaatgtttt taaatctgct gcatgggatc aatcaatcag aagagttgct
    10621 ggtgttaaca cttggttgca aaagttgatg gttaagttgt tgatcccatc aaaggctgca
    10681 aactggagaa aggttcattt ccaaaactct agagaaaaga ctttgagaag attagctgat
    10741 ggtaatagag aacataagga tttcatctat catatcttga aaaataagga agctaaaaat
    10801 tctttatcag aaactgaaat catcttgaac atggttttgt tgatctctgc tggtacagaa
    10861 actacagcat cattgttgac tggttggaca tacttcatct gtactcatcc agaagtttac
    10921 aagagattga cagatgaaat cagaggtaga ttcaattcag aacaagatat cacttgggaa
    10981 acagttaagg atttgccata tttgcatgct actttgtctg aagcattgag attatactca
    11041 ccagctccag caaatcaaca aagaattgtt ccaccaggtg gttctgttat tgatggtcat
    11101 tttgttccag gtaaaacaac tgttgctgtt gcaccatggg ctgcaattaa ttcttcattg
    11161 aacttcaagg atccacaaaa gtttattcca gaaagatggt tgggtgacga aagattcgtt
    11221 aacgataagt tgaacgcttc tcaaccattt tcattgggtc caagaggttg tatcggtaaa
    11281 aatttgtctt tctttgaaat gagattgatc acttcaagat tgttgtggaa cttcgatgtt
    11341 tctttggtta ctacaggtga acatggtgaa actaataagt tgtgggatat ggatggtgct
    11401 ggtaaataca tgaaggttta ccaaacatgg aataagccag atatgtgggt tatgttaaaa
    11461 gaagttccaa gaaaatctaa ttatgattta ttaaaattat gtggtgatgt tgaatctaat
    11521 ccaggtccaa tgtcttcaca accttttact aataaggtta ttgcattgac aggttctgct
    11581 tcaggtattg gtttagaaac tgcaaaattg ttagcttcta gaggtgcaag attgtcatta
    11641 gcagatatcc aagaggataa gttgaaggaa ttacaagctc aattggaatc tgaataccat
    11701 gttgatgtta tcactacaaa ggttgatgtt agaaagttcg gtgaagttga agcatggatc
    11761 aataagacaa tcgataactt cggtaaattg gatggttctg ctaatttggc aggtgttgct
    11821 ccagaatcaa ttggtttgaa aggtattgtt gaacaagatt tggatgaatg ggaatttgtt
    11881 ttgggtgtta atttgactgg tacaatgaac tctttgaagg cacaattgaa agttatggct
    11941 aacaacggtt caatcgttaa cgcttcttca atcagaggtt tgactggtgc tgctaaaaat
    12001 gcatcttact cttcagctaa gcatggtatc atcggtttga ctagaacagc tgcaaaagaa
    12061 gttggtggta aaggtattag agttaatgca atttgtccag gtagaatttc aactccaatg
    12121 ttgaagacag ctgaaaactc tattggtttg catttgcaac caggttcagc aaattatcca
    12181 ccaattgctt tgggtagaga tggtgaagct aaggaagttg cacaattggt tgcatttttg
    12241 ttgtctgatg aatcaacata catttctggt gctgatattt caattgatgg tggttggaga
    12301 tgttaaatcg cgtgcattca tccgctctaa ccgaaaagga aggagttaga caacctgaag
    12361 tctaggtccc tatttatttt tttatagtta tgttagtatt aagaacgtta tttatatttc
    12421 aaatttttct tttttttctg tacagacgcg tgtacgcatg taacattata ctgaaaacct
    12481 tgcttgagaa ggttttggga cgctcgaagc cttggtagaa tatgacgagt ttccttaggc
    12541 gttgatgtag gagtttctca ctgttgaaag cagtaaaatt acttcaaaga atggctttct
    12601 ttcttccctt aaagactata agttgtcagg tttcacgtgg caactacaag aaaaaaaatt
    12661 cttacgcgtg aaccaaaaca aaaattatca accaatacat gtcgacaaat aatgaagtag
    12721 agcaatagcc acgataacag accttgatta aatgtaaact acatataagt ttataagggt
    12781 tggttggttc cattattttt tgttttttat ataaagccta tgaaaaataa atggaagcgg
    12841 ctgttagaat ataaaataga agttgaaaca acaaaaatgt aagaaagttg ccaacaataa
    12901 atctcaaact tgaaagtgtg gatcgacgaa tatggacaat ctttaaaaaa tttttagtcc
    12961 ccttcctttc tcgccacgtt cgcc
//
